# Supplementary material for: Metabolomics analysis of patients with Schistosoma japonicum infection based on UPLC-MS method
Source: Parasit Vectors. 2024 Aug 20;17:350. doi: 10.1186/s13071-024-06429-9 (PMC11334362; doi:10.1186/s13071-024-06429-9)
Supplement: Supplementary file 5 — Supplementary Material 5: Table S1.Molecular information of differential metabolites between healthy_control and CSJ groups_ESM. [file 13071_2024_6429_MOESM5_ESM.xlsx]

## Sheet: Sheet1
	TableS3.Molecular information of differential metabolites between CON and ASJ groups
	Name	Fold Change	pvalue	VIP	Sample	Ion Mode	RT	Molecular Weight	Formula	Delta Mass Da	Delta Mass ppm	Match	Database	Final Class
	O-ACETYLCARNITINE	2.85419	3.45023e-05	1.92018	ASJ:CON	POS	0.825	203.116	C9 H17 N O4	6.73588e-05	0.331628	96.2839	BMDB	Fatty acyls[FA]
	L-CARNITINE	14.3233	8.10548e-06	2.65427	ASJ:CON	POS	0.828	183.087	C7 H15 N O3	21.9821	136446	66.165	BMDB	Organic nitrogen compounds
	Cotinine N-oxide	0.0768514	1.33424e-06	2.9719	ASJ:CON	POS	1.015	192.09	C10 H12 N2 O2	0.000163532	0.851329	91.8383	Decode	Pyridine and derivatives
	Octopamine	2.6955	3.54143e-05	1.59004	ASJ:CON	POS	1.071	135.069	C8 H11 N O2	-18.0104	-117654	83.8787	BMDB	Phenols and derivatives
	3-Hydroxyhippuric acid	0.307534	0.000125166	2.21582	ASJ:CON	NEG	3.525	195.053	C9 H9 N O4	-6.16343e-05	-0.315987	86.8289	Decode	Benzene and derivatives
	Glycohyocholic acid	1.71647	0.0157751	1.53076	ASJ:CON	POS	8.059	465.309	C26 H43 N O6	0.000195011	0.419101	90.8776	BMDB2	Bile acids, alcohols and derivatives
	Propionylcarnitine	3.38358	2.43223e-07	1.97241	ASJ:CON	POS	1.054	217.131	C10 H19 N O4	4.3283e-05	0.19934	94.8356	mzCloud	Fatty acyls[FA]
	1-Stearoylglycerol	76.4019	1.15879e-15	3.91878	ASJ:CON	POS	10.116	358.308	C21 H42 O4	-6.37515e-05	-0.177924	87.0977	mzCloud	NA
	Salicylic acid	0.61189	0.00469589	1.29539	ASJ:CON	NEG	3.075	138.032	C7 H6 O3	-6.21728e-06	-0.0450424	96.361	mzCloud	Benzene and derivatives
	3-Anisic acid	1.4659	0.0348067	1.12495	ASJ:CON	NEG	3.204	152.047	C8 H8 O3	3.79452e-05	0.249562	86.7589	mzCloud	Benzene and derivatives
	Pyridoxal	0.228889	0.0037163	1.52035	ASJ:CON	POS	4.118	167.058	C8 H9 N O3	0.000135035	0.808312	64.4353	mzCloud	Pyridine and derivatives
	a-Hydroxyhippuric acid	0.220984	6.17105e-05	2.15432	ASJ:CON	POS	4.535	195.053	C9 H9 N O4	0.000140064	0.718081	88.4616	mzCloud	Benzene and derivatives
	D-(+)-Proline	0.147472	0.000459448	2.77835	ASJ:CON	POS	4.83	115.063	C5 H9 N O2	-0.000758062	-6.58821	73.1402	mzCloud	Amino acids, peptides, and analogues
	D-Tetrahydropalmatine	0.188252	1.02565e-09	2.50544	ASJ:CON	POS	4.897	355.178	C21 H25 N O4	6.46829e-05	0.182114	63.6354	Public	NA
	NCGC00384561-01![1,3-dihydroxy-1-(7-methoxy-2-oxochromen-6-yl)-3-methylbutan-2-yl] 3-methylbutanoate [IIN-based: Match]	0.380411	0.000460478	1.84749	ASJ:CON	POS	4.947	378.169	C20 H26 O7	0.000803585	2.12494	60.1521	Public	NA
	7-Hydroxycoumarine	0.397458	9.00428e-05	1.76894	ASJ:CON	POS	5.08	162.032	C9 H6 O3	0.000122328	0.754966	65.2141	mzCloud	Coumarins and derivatives
	Ethylparaben	0.332329	3.79284e-08	1.73182	ASJ:CON	NEG	5.103	166.063	C9 H10 O3	-0.000297548	-1.79178	61.1581	Public	Benzene and derivatives
	Cyromazine	177.724	3.73757e-24	4.42646	ASJ:CON	POS	5.374	166.097	C6 H10 N6	0.000433793	2.61169	79.4121	mzCloud	Organoheterocyclic compounds
	1-Naphthol	6.17049	0.000967356	2.24708	ASJ:CON	NEG	5.632	144.058	C10 H8 O	8.94315e-06	0.0620804	89.7045	mzCloud	Benzene and derivatives
	Omeprazole	5.02252	0.00116233	2.18752	ASJ:CON	POS	5.673	345.115	C17 H19 N3 O3 S	-8.3265e-06	-0.0241268	75.9565	Public	Imidazole and derivatives
	Pantoprazole	4.48013	0.000756508	3.31013	ASJ:CON	POS	5.922	383.075	C16 H15 F2 N3 O4 S	1.05307e-05	0.02749	71.4167	Public	Imidazole and derivatives
	Torasemide	4.65029	6.36939e-05	2.86825	ASJ:CON	POS	5.963	348.126	C16 H20 N4 O3 S	2.59428e-06	0.00745215	75.8692	Public	Pyridine and derivatives
	Sulisobenzone	0.0412156	1.87255e-16	3.51082	ASJ:CON	NEG	5.979	308.036	C14 H12 O6 S	4.67298e-05	0.151703	61.5095	Public	NA
	Propylparaben	0.260622	0.000679952	1.81586	ASJ:CON	NEG	5.982	180.079	C10 H12 O3	9.68198e-06	0.0537653	61.7299	mzCloud	Benzene and derivatives
	Perfluorobutanesulfonic acid	0.0797284	1.1322e-08	3.93395	ASJ:CON	NEG	6.277	299.95	C4 H F9 O3 S	3.42048e-05	0.114035	78.2019	Public	NA
	(+)-Norgestrel	0.698065	0.0069231	1.41065	ASJ:CON	POS	6.545	312.209	C21 H28 O2	-3.23185e-05	-0.103515	63.7527	Public	NA
	Desoxycortone	0.692874	0.00608002	1.26489	ASJ:CON	POS	6.546	330.219	C21 H30 O3	-8.97435e-05	-0.271769	87.1067	mzCloud	Steroids and derivatives
	4-Hydroxychlorothalonil	0.569916	0.00441436	1.48291	ASJ:CON	NEG	6.602	245.915	C8 H Cl3 N2 O	-0.00018285	-0.743549	76.1193	Public	Benzene and derivatives
	4-tert-Amylphenol	0.0413332	3.08481e-10	3.78863	ASJ:CON	NEG	6.713	164.12	C11 H16 O	4.60151e-05	0.280375	79.0093	mzCloud	Benzene and derivatives
	Tetrahydrocortisone	0.70871	0.00348892	1.29303	ASJ:CON	POS	6.717	364.225	C21 H32 O5	-7.39484e-05	-0.20303	81.9748	mzCloud	Steroids and derivatives
	Thromboxane B2	0.605542	0.0256059	1.0806	ASJ:CON	NEG	7.011	370.236	C20 H34 O6	0.000262458	0.708894	78.5947	mzCloud	Fatty acyls[FA]
	Benzyl cinnamate	0.0903194	5.03165e-20	3.04266	ASJ:CON	POS	7.018	238.1	C16 H14 O2	0.000121246	0.509225	83.0739	mzCloud	NA
	Testosterone sulfate	0.513441	0.0023187	1.44943	ASJ:CON	NEG	7.093	368.166	C19 H28 O5 S	0.000318605	0.865384	85.4469	mzCloud	Steroids and derivatives
	Irbesartan	0.0171643	5.89078e-30	3.94854	ASJ:CON	POS	7.187	428.233	C25 H28 N6 O	5.47244e-05	0.127791	78.0554	Public	Benzene and derivatives
	Acetophenone	0.698824	0.00417458	1.02382	ASJ:CON	POS	7.201	120.058	C8 H8 O	0.000119379	0.994352	74.6383	mzCloud	Organic oxygen compounds
	Androsterone glucuronide	0.733182	0.00564578	1.57465	ASJ:CON	NEG	7.465	466.257	C25 H38 O8	-6.10518e-05	-0.13094	86.6728	mzCloud	Steroids and derivatives
	2-Amino-1,3,4-octadecanetriol	0.825687	0.00931404	1.41569	ASJ:CON	POS	7.725	317.293	C18 H39 N O3	-0.000238936	-0.753045	63.6604	mzCloud	Amines
	(+/-)11(12)-DiHET	0.464534	0.000614741	1.94	ASJ:CON	POS	7.751	320.235	C20 H34 O4	-18.0106	-53247	81.4179	mzCloud	NA
	Etiocholanolone	0.626979	0.00180226	1.56042	ASJ:CON	POS	7.789	272.214	C19 H30 O2	-18.0105	-62057.1	85.6119	mzCloud	Steroids and derivatives
	7-Dehydrocholic acid	0.377574	0.03666	1.19669	ASJ:CON	POS	7.834	386.246	C24 H38 O5	-20.026	-49292.1	73.7177	BMDB2	Bile acids, alcohols and derivatives
	Androsterone	0.630167	0.00163979	1.68994	ASJ:CON	POS	7.862	272.214	C19 H30 O2	-18.0105	-62057.1	85.9925	mzCloud	Steroids and derivatives
	Corticosterone	0.488699	0.00168925	1.48307	ASJ:CON	POS	7.875	346.214	C21 H30 O4	4.6069e-05	0.133065	73.2094	mzCloud	Steroids and derivatives
	Pentachlorophenol	0.38828	0.00155539	1.59112	ASJ:CON	NEG	7.956	263.847	C6 H Cl5 O	-0.00010123	-0.383669	76.7252	Public	Phenols and derivatives
	Betulin	0.31983	7.40522e-10	2.04088	ASJ:CON	POS	7.986	442.381	C30 H50 O2	-8.23347e-05	-0.186117	78.3925	mzCloud	Terpenoids
	D-(+)-Maltose	0.313847	1.1006e-07	2.05505	ASJ:CON	POS	7.989	364.098	C12 H22 O11	21.9819	64252.6	82.6598	mzCloud	NA
	Cannabidiolic acid	0.333261	0.00154821	1.5515	ASJ:CON	POS	8.117	358.212	C22 H30 O4	-0.0023537	-6.57064	70.7699	mzCloud	Polyketides[PK]
	Citral	0.611427	0.00124586	1.08666	ASJ:CON	POS	8.17	152.12	C10 H16 O	7.94004e-05	0.521959	75.189	mzCloud	Terpenoids
	17(21)-Hopen-6-one	0.544634	1.34746e-05	1.43197	ASJ:CON	POS	8.438	424.371	C30 H48 O	0.00012268	0.289086	70.5237	Public	NA
	Andrographolide	1.63576	0.0203107	1.05977	ASJ:CON	POS	8.78	332.196	C20 H30 O5	-18.0129	-51434.7	64.6355	mzCloud	Terpenoids
	18-	0.0978609	6.09537e-07	2.39189	ASJ:CON	POS	9.23	470.34	C30 H46 O4	0.000226238	0.48101	93.5829	mzCloud	Terpenoids
	D,L-Camphor	0.500586	7.49225e-05	1.41791	ASJ:CON	POS	9.839	152.12	C10 H16 O	-3.38077e-05	-0.222244	83.9789	mzCloud	Terpenoids
	5a-Pregnan-3,20-dione	0.0236327	7.37751e-12	3.67527	ASJ:CON	POS	9.979	316.24	C21 H32 O2	-4.76707e-05	-0.150742	77.6846	mzCloud	Steroids and derivatives
	Alpha-aminoadipate	2.60509	0.00144822	1.44623	ASJ:CON	POS	0.807	166.024	C6 H11 N O4	4.95551	30766.4	4.3267	BMDB	Amino acids, peptides, and analogues
	Galactitol	3.59219	0.00847813	1.30556	ASJ:CON	POS	0.816	204.061	C6 H14 O6	21.9821	120728	21.1728	BMDB	Carbohydrates
	Erythritol	6.63172	0.000659192	1.80224	ASJ:CON	POS	0.896	144.04	C4 H10 O4	21.9819	180094	24.9132	BMDB	Carbohydrates
	Ricinine	3.05044	0.000217198	2.4982	ASJ:CON	POS	1.566	164.056	C8 H8 N2 O2	-0.00237758	-14.4923	55.3638	mzCloud	Pyridine and derivatives
	2,4-diacetylphloroglucinol	1.75046	1.44008e-06	1.29704	ASJ:CON	NEG	1.677	210.053	C10 H10 O5	8.15352e-07	0.00388165	40.4715	Public	NA
	Acetoacetate	1.99005	0.000358635	1.23332	ASJ:CON	POS	1.864	102.032	C4 H6 O3	7.62989e-05	0.747796	52.212	BMDB	Organic acids
	Vasicinone	1.70318	0.00137271	1.02875	ASJ:CON	POS	1.993	220.085	C11 H10 N2 O2	18.0106	89128.8	37.3283	mzCloud	Alkaloids
	D-d-Tocopherol	0.25672	4.82389e-06	1.90775	ASJ:CON	POS	10.056	402.35	C27 H46 O2	-4.42594e-06	-0.0110002	47.8197	mzCloud	Quinone
	NCGC00347722-02!(2Z)-2-[(E)-6-(hydroxymethyl)-2,4,8,10-tetramethyldodec-2-enylidene]-4-methylpentanedioic acid [IIN-based on: CCMSLIB00000847318]	0.00969026	1.40461e-13	3.95747	ASJ:CON	POS	10.108	342.256	C23 H40 O5	-54.0318	-136345	49.6814	Public	NA
	7-Oxocholesterol	0.657423	0.0071282	1.164	ASJ:CON	POS	10.135	400.334	C27 H44 O2	4.62468e-05	0.11552	49.0789	Public	NA
	10-Nitrooleate	0.0199318	3.23157e-14	3.74483	ASJ:CON	POS	10.228	344.271	C18 H33 N O4	17.0305	52042.8	59.2466	mzCloud	NA
	Canthaxanthin	0.518213	0.0107541	1.12932	ASJ:CON	POS	10.502	564.397	C40 H52 O2	-0.000137761	-0.244086	56.1735	Public	Terpenoids
	7-Ketolithocholic acid	0.582413	0.00627148	1.2147	ASJ:CON	POS	11.201	780.55	C24 H38 O4	390.273	999990	1.47239	BMDB2	Bile acids, alcohols and derivatives
	(-)-Camphanic acid	0.072572	0.00240462	2.19691	ASJ:CON	NEG	2.231	198.089	C10 H14 O4	3.16378e-05	0.159715	58.9436	Public	NA
	DL-Carnitine	0.463	0.00273254	1.06538	ASJ:CON	POS	2.736	161.106	C7 H15 N O3	0.000508089	3.15377	36.8219	mzCloud	NA
	Pilocarpine	0.426476	0.0167347	1.07716	ASJ:CON	POS	3.197	208.121	C11 H16 N2 O2	0.000177193	0.851392	53.6048	mzCloud	Alkaloids and derivatives
	2-(Methylamino)benzoic acid	0.328391	2.58735e-06	1.99235	ASJ:CON	NEG	3.524	151.063	C8 H9 N O2	-2.15666e-05	-0.142765	45.8028	Public	Benzene and derivatives
	Myricetin	0.549049	7.23242e-06	2.68514	ASJ:CON	NEG	3.622	318.041	C15 H10 O8	0.00346177	10.8848	39.4913	mzCloud	Flavonoids
	Oxoamide	4.78234	0.00829867	1.54512	ASJ:CON	POS	3.663	192.09	C10 H12 N2 O2	0.000186933	0.973152	43.5347	mzCloud	Organic oxygen compounds
	a-D-Mannose 1-phosphate	2.76675	1.89499e-05	2.99505	ASJ:CON	NEG	3.828	260.025	C6 H13 O9 P	-0.00437549	-16.8269	32.6767	mzCloud	Carbohydrates
	4-Hydroxy-3- methoxyphenylglycol sulfate	0.484422	0.000394781	2.15112	ASJ:CON	NEG	4.26	264.03	C9 H12 O7 S	-0.000300171	-1.13688	47.4075	mzCloud	Organic acids
	Arecoline	3.04683	0.00465371	1.3441	ASJ:CON	POS	4.678	155.095	C8 H13 N O2	0.000156709	1.01041	34.2991	mzCloud	Alkaloids and derivatives
	Kanosamine	0.44732	0.000493099	2.93715	ASJ:CON	POS	4.829	161.068	C6 H13 N O5	-18.0117	-100579	44.9604	mzCloud	NA
	3,4-Dihydroxymandelic acid	0.178152	0.000430428	2.79786	ASJ:CON	POS	4.83	148.015	C8 H8 O5	-36.0221	-195733	53.3576	Public	Phenols and derivatives
	3-Methoxybenzaldehyde	2.08974	0.0278106	1.02161	ASJ:CON	POS	5.021	136.053	C8 H8 O2	9.5873e-05	0.704677	49.462	mzCloud	Benzene and derivatives
	Olivetolcarboxylic acid	0.420432	0.00301259	1.26934	ASJ:CON	NEG	5.369	224.105	C12 H16 O4	1.29648e-05	0.0578517	53.2805	Public	NA
	Phloretin	0.0258679	3.91923e-10	4.06956	ASJ:CON	NEG	5.425	274.087	C15 H14 O5	0.00317016	11.5664	38.9187	mzCloud	Polyketides[PK]
	Eugenitin	4.16331	0.00370924	1.69238	ASJ:CON	POS	5.872	220.073	C12 H12 O4	-0.000146913	-0.667565	47.7179	Public	Organoheterocyclic compounds
	4-O-methylolivetolcarboxylic acid	0.431564	0.00332236	1.60571	ASJ:CON	NEG	6.033	238.12	C13 H18 O4	-0.000118907	-0.499355	44.9836	Public	NA
	(2R)-5-methoxy-2-methyl-2,3,8,9-tetrahydrofuro[2,3-h]chromen-4-one	0.453923	0.0491327	1.26598	ASJ:CON	POS	6.223	234.089	C13 H14 O4	4.8154e-05	0.205708	48.8273	Public	NA
	4-hydroxy-3-(3-methylbut-2-enyl)benzoic acid	0.0616474	2.28129e-11	3.5159	ASJ:CON	NEG	6.375	206.094	C12 H14 O3	-2.72336e-05	-0.132141	54.6438	Public	NA
	Northiaden	0.595174	0.000950234	1.74067	ASJ:CON	POS	6.495	281.126	C18 H19 N S	0.00247753	8.81294	35.6807	mzCloud	NA
	Coenzyme Q1	0.0107192	2.06213e-29	4.16648	ASJ:CON	NEG	6.543	251.131	C14 H18 O4	1.01033	4039.39	51.3857	mzCloud	Quinone
	Mono(2-ethylhexyl) phthalate (MEHP)	0.599516	0.0274019	1.04539	ASJ:CON	NEG	6.874	278.15	C16 H22 O4	-0.0020953	-7.53294	46.4931	mzCloud	Benzene and derivatives
	9-Acetylanthracene	3.6192	0.000505008	2.15452	ASJ:CON	POS	7.419	220.089	C16 H12 O	0.00017611	0.800178	45.1467	Public	NA
	Aflatoxin B1	0.706384	0.010401	1.12204	ASJ:CON	POS	7.604	312.066	C17 H12 O6	0.00273685	8.77017	45.1889	mzCloud	Coumarins and derivatives
	<U+03A5>-L-Glutamyl-L-glutamic acid	0.240827	0.0285651	1.20291	ASJ:CON	POS	7.889	276.097	C10 H16 N2 O7	0.00146279	5.29811	42.8461	mzCloud	Amino acids, peptides, and analogues
	Trehalose	0.165871	1.328e-12	2.61225	ASJ:CON	POS	7.987	162.053	C12 H22 O11	-180.063	-526322	94.8684	BMDB	Carbohydrates
	(2Z)-2-[(E)-6-(hydroxymethyl)-2,4,8,10-tetramethyldodec-2-enylidene]-4-methylpentanedioic acid	2.04777	6.74324e-05	1.27577	ASJ:CON	POS	8.221	413.314	C23 H40 O5	17.0263	42964.5	40.2833	Public	NA
	Dehydroepiandrosterone (DHEA)	0.527069	0.000303463	1.44592	ASJ:CON	POS	8.347	270.198	C19 H28 O2	-18.0106	-62491.4	33.9959	mzCloud	Steroids and derivatives
	13,14-dihydro-15-keto-tetranor Prostaglandin D2	0.0272115	3.21742e-13	3.86565	ASJ:CON	NEG	9.249	280.171	C16 H26 O5	-18.0072	-60390.7	46.7462	mzCloud	NA
	Bis(2-ethylhexyl) hydrogen phosphate	1.39136	0.000118428	1.80799	ASJ:CON	NEG	9.381	322.228	C16 H35 O4 P	0.000226041	0.701497	46.859	Public	NA
	2-Linoleoyl glycerol	0.552471	0.00182289	1.12812	ASJ:CON	POS	9.671	336.266	C21 H38 O4	-18.0106	-50837.5	43.4769	mzCloud	Fatty acyls[FA]
	Tartaric acid	0.292102	0.000701319	1.44509	ASJ:CON	NEG	0.738	150.016	C4 H6 O6	2.4641e-05	0.164255	8.3646	Public	Carbohydrates
	Flumipropyn; S-23121;	0.270536	2.24812e-06	1.87612	ASJ:CON	POS	0.755	347.072	C18 H15 Cl F N O3	NA	NA	NA	NA	NA
	Glycerophosphocholine	0.135157	9.08727e-07	2.53611	ASJ:CON	POS	0.762	257.103	C8 H20 N O6 P	NA	NA	NA	HMDB	Glycerophospholipids[GP]
	Hydroxy-2-naphthalenylmethylphosphonic acid tris-acetoxymethyl ester	4.50843	0.0215505	1.16513	ASJ:CON	NEG	0.787	426.073	C18 H19 O10 P	NA	NA	NA	HMDB	NA
	alpha-Muramic acid	1.76525	0.0156653	1.15408	ASJ:CON	POS	0.799	251.1	C9 H17 N O7	NA	NA	NA	HMDB	NA
	4-Aminohex-5-ynoic acid	2.07609	0.00957618	1.16381	ASJ:CON	POS	0.81	127.063	C6 H9 N O2	NA	NA	NA	HMDB	NA
	1,1-Dimethylbiguanide	2.58368	1.22306e-05	3.44929	ASJ:CON	POS	0.811	129.102	C4 H11 N5	0.000107988	0.836456	44.9402	Public	Organic nitrogen compounds
	Methylimidazoleacetic acid	0.29754	0.0103685	1.30369	ASJ:CON	POS	0.819	140.059	C6 H8 N2 O2	NA	NA	NA	HMDB	Imidazoles
	Tetrasul sulfoxide	0.502402	0.014795	1.00461	ASJ:CON	NEG	0.82	337.89	C12 H6 Cl4 O S	NA	NA	NA	HMDB	NA
	N-Nitrosoguvacoline;	0.691632	0.0144861	1.10811	ASJ:CON	POS	0.821	170.069	C7 H10 N2 O3	NA	NA	NA	NA	NA
	1-Amino-4-methylpiperazine	0.685054	0.00792345	1.76655	ASJ:CON	POS	0.827	115.111	C5 H13 N3	NA	NA	NA	HMDB	NA
	1-[(5-Amino-5-carboxypentyl)amino]-1-deoxyfructose	1.60344	0.0254335	1.00784	ASJ:CON	NEG	0.84	308.158	C12 H24 N2 O7	NA	NA	NA	HMDB	Carbohydrates
	11-Aminoundecanoic acid;	0.0937773	2.23128e-15	2.9389	ASJ:CON	POS	0.849	201.173	C11 H23 N O2	NA	NA	NA	NA	NA
	2-Pivalamidoacetic acid	1.93823	0.00187229	1.33065	ASJ:CON	NEG	0.85	159.09	C7 H13 N O3	NA	NA	NA	HMDB	NA
	4-(N,N-Dimethylsulfamoyl)-7-piperazino-benzofurazan	1.75374	0.0310499	1.0972	ASJ:CON	NEG	0.862	311.104	C12 H17 N5 O3 S	NA	NA	NA	HMDB	NA
	Fenpiclonil; 3-(2,3-Dichlorophenyl)-4-cyanopyrrole;	3.5691	0.00413264	1.42369	ASJ:CON	POS	0.912	235.991	C11 H6 Cl2 N2	NA	NA	NA	NA	NA
	2-Hydrazinopyridine	1.9834	0.0125407	1.22278	ASJ:CON	POS	1.012	109.064	C5 H7 N3	NA	NA	NA	HMDB	NA
	1-Phenylpiperazine	0.591975	0.000800693	1.54377	ASJ:CON	POS	1.057	162.116	C10 H14 N2	NA	NA	NA	HMDB	NA
	4-Hydroxypropofol	2.32116	4.39126e-06	1.5057	ASJ:CON	POS	10.005	194.131	C12 H18 O2	NA	NA	NA	HMDB	Benzene and derivatives
	KOBUSONE	0.633333	0.00241858	1.06004	ASJ:CON	POS	10.024	222.162	C14 H22 O2	0.000101152	0.455306	10.8547	Public	NA
	PS(P-16:0/13:0)	0.644162	9.58176e-05	1.14024	ASJ:CON	POS	10.024	677.463	C35 H68 N O9 P	NA	NA	NA	NA	NA
	(2S,3R)-2-Amino-4-octadecene-3-ol	0.437573	9.09683e-10	1.70636	ASJ:CON	POS	10.05	283.287	C18 H37 N O	NA	NA	NA	HMDB	NA
	LMST04010114	0.578567	0.00114219	1.55732	ASJ:CON	NEG	10.057	424.283	C24 H40 O6	NA	NA	NA	NA	NA
	Cholesterol carbonate	0.550998	0.000848487	1.20636	ASJ:CON	POS	10.058	430.345	C28 H46 O3	NA	NA	NA	HMDB	NA
	Type III cyanolipid 18:2 ester	0.0327228	3.25573e-14	3.48192	ASJ:CON	POS	10.089	359.282	C23 H37 N O2	NA	NA	NA	NA	NA
	Desogestrel	0.0181631	9.208e-13	3.70047	ASJ:CON	POS	10.106	310.23	C22 H30 O	NA	NA	NA	HMDB	Steroids and derivatives
	Carissin	0.374699	0.00290133	1.17843	ASJ:CON	POS	10.123	648.405	C40 H56 O7	NA	NA	NA	NA	NA
	Type III cyanolipid 18:0 ester	0.0324686	4.21991e-12	3.3887	ASJ:CON	POS	10.157	363.313	C23 H41 N O2	NA	NA	NA	NA	NA
	Artemisinic acid	0.190386	5.44605e-08	2.29372	ASJ:CON	POS	10.16	234.162	C15 H22 O2	NA	NA	NA	HMDB	NA
	bilobol	0.0292777	1.23251e-15	3.56173	ASJ:CON	POS	10.16	318.256	C21 H34 O2	-8.04069e-05	-0.252649	36.4014	Public	NA
	N-isobutyl-2E,4Z-octadecadienoyl amine	0.442733	7.59393e-05	1.59709	ASJ:CON	POS	10.169	335.319	C22 H41 N O	NA	NA	NA	NA	NA
	Chemistry 2	0.696589	0.00821559	1.10966	ASJ:CON	POS	10.171	572.338	C34 H44 N4 O4	NA	NA	NA	HMDB	NA
	(2-Acetyloxy-3-octadecoxypropyl) 2-(trimethylazaniumyl)ethyl phosphate	0.504505	4.27382e-05	1.33422	ASJ:CON	POS	10.18	551.396	C28 H58 N O7 P	NA	NA	NA	HMDB	NA
	2-Nonyl-1,4-dioxine	0.632847	0.000235107	1.20842	ASJ:CON	POS	10.199	210.162	C13 H22 O2	NA	NA	NA	HMDB	NA
	Sterculic acid	0.0522318	1.32774e-13	3.19418	ASJ:CON	POS	10.212	294.256	C19 H34 O2	NA	NA	NA	HMDB	NA
	Triamcinolone	0.120016	1.18735e-10	2.87841	ASJ:CON	POS	10.213	394.181	C21 H27 F O6	NA	NA	NA	HMDB	Steroids and derivatives
	(8R,9R,10S,13S,14S)-13-Methyl-1,4,5,6,7,8,9,10,11,12,14,15,16,17-tetradecahydrocyclopenta[a]phenanthrene	0.401257	1.10934e-06	1.67194	ASJ:CON	POS	10.214	244.219	C18 H28	NA	NA	NA	HMDB	NA
	2,4,6-Tri-tert-butylphenol	0.415504	5.34843e-07	1.56823	ASJ:CON	POS	10.214	262.23	C18 H30 O	NA	NA	NA	HMDB	NA
	DG(15:1(9Z)/18:1(9Z)/0:0)[iso2]	0.359346	0.00366353	1.5662	ASJ:CON	POS	10.216	578.492	C36 H66 O5	NA	NA	NA	NA	NA
	5beta-Pregnane-3alpha,20alpha-diol	0.0160305	1.84499e-14	3.80593	ASJ:CON	POS	10.316	320.272	C21 H36 O2	NA	NA	NA	HMDB	NA
	Sorbitan palmitate	0.57916	0.0106279	1.06422	ASJ:CON	NEG	10.371	402.298	C22 H42 O6	NA	NA	NA	NA	NA
	Trilauroyl-glycerol	0.404623	0.012627	1.31763	ASJ:CON	NEG	10.371	638.55	C39 H74 O6	NA	NA	NA	NA	NA
	Flugestone	1.92921	0.00254355	1.21289	ASJ:CON	POS	10.38	364.206	C21 H29 F O4	NA	NA	NA	HMDB	NA
	Paraminabeolide A	0.564721	0.00263984	1.12233	ASJ:CON	POS	10.386	436.262	C28 H36 O4	NA	NA	NA	NA	NA
	13-Docosenamide	0.371793	6.53739e-07	1.85439	ASJ:CON	POS	10.388	337.334	C22 H43 N O	NA	NA	NA	HMDB	NA
	Lithocholyltaurine	0.424815	1.84987e-05	1.66545	ASJ:CON	POS	10.389	483.301	C26 H45 N O5 S	NA	NA	NA	HMDB	Bile acids, alcohols and derivatives
	bhos#36	2.14645	1.6079e-06	2.89518	ASJ:CON	NEG	10.41	474.356	C26 H50 O7	NA	NA	NA	NA	NA
	Rosterolone	0.131512	2.64979e-11	2.80963	ASJ:CON	POS	10.425	346.287	C23 H38 O2	NA	NA	NA	HMDB	NA
	10Z-Nonadecenoic acid	0.0513544	9.92477e-13	3.17659	ASJ:CON	POS	10.456	296.272	C19 H36 O2	NA	NA	NA	HMDB	Fatty acyls[FA]
	CerP(d18:1/14:0)	0.408273	0.000175735	1.45339	ASJ:CON	POS	10.466	589.447	C32 H64 N O6 P	NA	NA	NA	NA	NA
	LysoPC(22:0/0:0)	0.312854	1.02046e-06	1.94148	ASJ:CON	POS	10.473	579.427	C30 H62 N O7 P	NA	NA	NA	HMDB	Glycerophospholipids[GP]
	PE-Cer(d14:1(4E)/22:1(13Z))	0.397856	8.8638e-06	1.77067	ASJ:CON	POS	10.788	686.536	C38 H75 N2 O6 P	NA	NA	NA	NA	NA
	SM(d18:0/16:1(9Z)(OH))	0.569796	0.00105285	1.30206	ASJ:CON	POS	10.812	716.547	C39 H77 N2 O7 P	NA	NA	NA	HMDB	Sphingolipids[SP]
	Pristanic acid	0.0567279	2.49473e-13	3.28654	ASJ:CON	POS	10.813	298.287	C19 H38 O2	NA	NA	NA	HMDB	Terpenoids
	LysoPC(24:0/0:0)	0.499889	0.000419564	1.37968	ASJ:CON	POS	10.838	607.458	C32 H66 N O7 P	NA	NA	NA	HMDB	Glycerophospholipids[GP]
	LacCer(d18:1/16:0)	0.418441	7.93929e-07	1.69493	ASJ:CON	POS	11.119	861.618	C46 H87 N O13	NA	NA	NA	NA	NA
	PE-Cer(d14:1(4E)/24:1(15Z))	0.552224	0.000781434	1.21886	ASJ:CON	POS	11.216	714.568	C40 H79 N2 O6 P	NA	NA	NA	NA	NA
	1-(7Z-Hexadecenoyl)-2-(4Z,7Z,10Z,13Z,16Z,19Z-docosahexaenoyl)-sn-glycero-3-phosphocholine	0.0305831	0.00311601	1.88026	ASJ:CON	POS	11.302	803.545	C46 H78 N O8 P	NA	NA	NA	HMDB	NA
	PC(18:3(6Z,9Z,12Z)/P-16:0)	0.287802	5.27525e-07	1.77387	ASJ:CON	POS	11.326	739.552	C42 H78 N O7 P	NA	NA	NA	HMDB	Glycerophospholipids[GP]
	PE(18:1(9Z)/22:4(7Z,10Z,13Z,16Z))	0.514586	0.0014316	1.36779	ASJ:CON	POS	11.333	793.562	C45 H80 N O8 P	NA	NA	NA	NA	NA
	PE(P-16:0/20:5(5Z,8Z,11Z,14Z,17Z))	0.571721	0.00017682	1.35678	ASJ:CON	POS	11.44	721.505	C41 H72 N O7 P	NA	NA	NA	NA	NA
	Lersivirine	2.95424	0.0138494	1.13269	ASJ:CON	POS	11.473	310.144	C17 H18 N4 O2	NA	NA	NA	HMDB	NA
	PC(18:3(9Z,12Z,15Z)/20:2(11Z,14Z))	0.608718	0.000551853	1.07709	ASJ:CON	POS	11.581	807.578	C46 H82 N O8 P	NA	NA	NA	HMDB	Glycerophospholipids[GP]
	PE(P-18:1(9Z)/20:4(6E,8Z,11Z,14Z)(5OH[S]))	0.597337	0.000810003	1.24705	ASJ:CON	POS	11.601	765.531	C43 H76 N O8 P	NA	NA	NA	NA	NA
	PE(P-16:0/22:6(4Z,7Z,10Z,13Z,16Z,19Z))	0.500522	0.00378473	1.10445	ASJ:CON	POS	11.676	747.52	C43 H74 N O7 P	NA	NA	NA	NA	NA
	PE-Cer(d14:1(4E)/24:0)	0.675013	0.000228542	1.09503	ASJ:CON	POS	11.698	716.584	C40 H81 N2 O6 P	NA	NA	NA	NA	NA
	PC(18:3(9Z,12Z,15Z)/19:1(9Z))	0.302229	0.000135716	1.84798	ASJ:CON	POS	11.704	795.577	C45 H82 N O8 P	NA	NA	NA	HMDB	NA
	PE(P-18:1(9Z)/22:6(4Z,7Z,10Z,13Z,16Z,19Z))	0.604499	0.00698605	1.00482	ASJ:CON	POS	11.748	773.536	C45 H76 N O7 P	NA	NA	NA	NA	NA
	DG(18:3(9Z,12Z,15Z)/20:4(5Z,8Z,11Z,14Z)/0:0)[iso2]	0.700088	0.0149398	1.17585	ASJ:CON	POS	11.997	638.489	C41 H66 O5	NA	NA	NA	NA	NA
	PC(20:0/18:4(6Z,9Z,12Z,15Z))	0.67532	0.00186468	1.00161	ASJ:CON	POS	12.192	809.594	C46 H84 N O8 P	NA	NA	NA	HMDB	Glycerophospholipids[GP]
	PC(14:0/P-18:0)	1.98697	0.000953711	1.21466	ASJ:CON	POS	12.407	717.568	C40 H80 N O7 P	NA	NA	NA	HMDB	Glycerophospholipids[GP]
	Diarachidonyl diglyceride	0.74139	0.00823221	1.15427	ASJ:CON	POS	12.456	664.505	C43 H68 O5	NA	NA	NA	HMDB	NA
	Zabicipril	1.87216	0.00364495	1.05449	ASJ:CON	POS	12.466	416.233	C23 H32 N2 O5	NA	NA	NA	HMDB	NA
	Mayolene-19	0.498328	9.89204e-05	1.55042	ASJ:CON	POS	12.496	574.496	C37 H66 O4	NA	NA	NA	NA	NA
	DG(20:2(11Z,14Z)/18:4(6Z,9Z,12Z,15Z)/0:0)	0.410059	5.15221e-06	1.6734	ASJ:CON	POS	12.702	640.505	C41 H68 O5	NA	NA	NA	HMDB	Glycerolipids[GL]
	PA(O-16:0/18:3(9Z,12Z,15Z))	0.484011	0.000143201	1.64814	ASJ:CON	POS	12.719	656.479	C37 H69 O7 P	NA	NA	NA	NA	NA
	PE(O-18:0/18:3(6Z,9Z,12Z))	0.550082	0.000577129	1.42222	ASJ:CON	POS	12.755	727.552	C41 H78 N O7 P	NA	NA	NA	NA	NA
	SM(d18:1/20:0)	0.504785	3.7284e-05	1.51758	ASJ:CON	POS	12.896	758.631	C43 H87 N2 O6 P	NA	NA	NA	HMDB	Sphingolipids[SP]
	PC(18:0/P-18:1(11Z))	0.675014	0.00747672	1.05329	ASJ:CON	POS	12.907	771.615	C44 H86 N O7 P	NA	NA	NA	HMDB	Glycerophospholipids[GP]
	Ala-Ala-Ala	0.718154	0.0304402	1.24174	ASJ:CON	POS	2.091	231.122	C9 H17 N3 O4	NA	NA	NA	HMDB	NA
	H-beta-Ala-Tyr-OH	0.660958	0.0459935	1.03066	ASJ:CON	POS	2.539	252.111	C12 H16 N2 O4	NA	NA	NA	HMDB	NA
	Dihydroxyethyldithiocarbamate	0.683927	0.0430146	1.15977	ASJ:CON	NEG	2.598	181.023	C5 H11 N O2 S2	NA	NA	NA	HMDB	NA
	1-Methylinosine	2.86383	0.001537	1.30602	ASJ:CON	POS	2.795	282.096	C11 H14 N4 O5	NA	NA	NA	HMDB	Purines and derivatives
	(-)-Slaframine	2.39149	0.0137132	1.06863	ASJ:CON	POS	2.801	198.137	C10 H18 N2 O2	NA	NA	NA	HMDB	NA
	2-Amino-1,5-dihydro-4H-imidazol-4-one	1.54411	1.17007e-08	1.17551	ASJ:CON	POS	2.815	99.0429	C3 H5 N3 O	NA	NA	NA	HMDB	NA
	Metharbital	2.85352	0.0230948	1.07536	ASJ:CON	POS	2.845	198.1	C9 H14 N2 O3	NA	NA	NA	HMDB	Organoheterocyclic compounds
	3',5'-Dideoxythymidine	0.568761	0.00251989	1.28399	ASJ:CON	POS	2.883	210.101	C10 H14 N2 O3	NA	NA	NA	HMDB	NA
	(3,6,9-trimethylidene-2-oxo-3a,4,5,6a,7,8,9a,9b-octahydroazuleno[4,5-b]furan-8-yl) acetate	1.87648	0.00182747	1.12197	ASJ:CON	POS	2.958	310.117	C17 H20 O4	21.9804	76284.8	24.6568	Public	NA
	L-Sorbose	0.632258	0.00947798	1.28112	ASJ:CON	POS	3.007	202.046	C6 H12 O6	21.9821	122080	4.61196	BMDB	Carbohydrates
	Porphobilinogen	0.236236	0.000216912	1.84632	ASJ:CON	POS	3.036	226.095	C10 H14 N2 O4	NA	NA	NA	HMDB	Amines
	Ranisen	0.570086	1.48118e-10	1.40972	ASJ:CON	POS	3.059	314.141	C13 H22 N4 O3 S	NA	NA	NA	HMDB	NA
	swertiamarin	0.514041	0.000146758	1.66923	ASJ:CON	NEG	3.193	374.122	C16 H22 O10	0.000237782	0.635576	40.9232	Public	NA
	Butanoic acid, 2,3-dihydroxypropyl ester	0.539243	0.012512	1.71844	ASJ:CON	POS	3.196	162.089	C7 H14 O4	NA	NA	NA	HMDB	NA
	1,2,3-Trioxolane	1.78027	0.0219538	1.38216	ASJ:CON	POS	3.301	76.0161	C2 H4 O3	NA	NA	NA	HMDB	NA
	tetrahydropyrimidine	1.60777	0.0191633	1.42815	ASJ:CON	POS	3.317	84.0689	C4 H8 N2	NA	NA	NA	HMDB	NA
	3-Hydroxyhexanoylcarnitine	4.45961	1.30716e-05	2.48647	ASJ:CON	POS	3.319	275.173	C13 H25 N O5	NA	NA	NA	HMDB	Fatty acyls[FA]
	Trimethylolpropane	1.31693	0.00769106	1.3895	ASJ:CON	POS	3.353	134.094	C6 H14 O3	NA	NA	NA	HMDB	NA
	alpha-(4-Pyridyl-1-oxide)-N-tert-butylnitrone	2.61192	0.000220925	1.88938	ASJ:CON	POS	3.438	194.106	C10 H14 N2 O2	NA	NA	NA	HMDB	NA
	Divinylprotochlorophyllide; 2,4-Divinylprotochlorophyllide; Mg-2,4-Divinyl-phaeoporphyrin a5-monomethylester; 3,8-Divinyl protochlorophyllide a;	5.07388	0.0327984	1.2103	ASJ:CON	NEG	3.467	610.208	C35 H30 Mg N4 O5	NA	NA	NA	NA	NA
	Delamanid	0.453113	0.0372237	1.34219	ASJ:CON	NEG	3.477	534.171	C25 H25 F3 N4 O6	NA	NA	NA	HMDB	NA
	7-Deoxyloganetin;	0.613779	0.0435597	1.34727	ASJ:CON	NEG	3.478	212.105	C11 H16 O4	NA	NA	NA	NA	NA
	3,5,6-Trichloro-2-pyridinol	3.25101	0.00752645	1.58296	ASJ:CON	NEG	3.491	196.92	C5 H2 Cl3 N O	NA	NA	NA	HMDB	Pyridine and derivatives
	6-Methoxy-2,3,4,9-tetrahydro-1H-pyrido[3,4-b]indole	0.0713179	6.28985e-24	3.18148	ASJ:CON	POS	3.557	202.111	C12 H14 N2 O	NA	NA	NA	HMDB	NA
	(4Ar,10bR)-rel-4-Propyl-2,3,4,4a,5,10b-hexahydrochromeno[4,3-b][1,4]oxazin-9-ol	0.772684	0.00317624	1.58669	ASJ:CON	POS	3.561	249.137	C14 H19 N O3	NA	NA	NA	HMDB	NA
	Benzo(1,2-b:4,3-b')dipyrrole-2-carboxylic acid, 3,6,7,8-tetrahydro-6-(aminocarbonyl)-5-hydroxy-4-methoxy-	3.44346	0.00283879	1.84169	ASJ:CON	NEG	3.595	291.085	C13 H13 N3 O5	NA	NA	NA	HMDB	NA
	Vanillactic acid	0.09287	4.52152e-08	2.63902	ASJ:CON	NEG	3.629	212.068	C10 H12 O5	NA	NA	NA	HMDB	Phenylpropanoic acids
	ISOPROPYL METHYLPHOSPHONATE	0.808734	0.0339843	1.06822	ASJ:CON	POS	3.644	138.045	C4 H11 O3 P	NA	NA	NA	HMDB	NA
	Dynasore	0.70841	0.0157661	1.16433	ASJ:CON	POS	3.647	322.094	C18 H14 N2 O4	NA	NA	NA	HMDB	NA
	3-oxo-C11-HSL	0.343509	2.97183e-08	1.96869	ASJ:CON	POS	3.677	283.178	C15 H25 N O4	7.26132e-05	0.256422	43.9984	Public	NA
	Trimetrexate	0.225963	5.58639e-19	2.37998	ASJ:CON	POS	3.737	369.179	C19 H23 N5 O3	NA	NA	NA	HMDB	Organoheterocyclic compounds
	[5-hydroxy-3-(hydroxymethyl)-2-oxo-6-propan-2-ylcyclohex-3-en-1-yl] 3-methylpentanoate	0.00485172	1.67719e-30	4.52066	ASJ:CON	POS	3.748	315.205	C16 H26 O5	17.0265	57101.8	16.7914	Public	NA
	5'-(3',4'-Dihydroxyphenyl)-gamma-valerolactone sulfate	0.773315	0.0450784	1.48082	ASJ:CON	NEG	3.764	288.03	C11 H12 O7 S	NA	NA	NA	HMDB	Organic acids
	N-Ethyl-o-toluenesulfonamide	4.46262	0.00955856	2.0172	ASJ:CON	POS	3.815	199.067	C9 H13 N O2 S	0.000157127	0.789316	10.8891	Public	NA
	2,8-quinolinediol	4.93975	0.0462024	1.09901	ASJ:CON	NEG	3.824	203.058	C11 H9 N O3	0.000100567	0.495263	12.1986	Public	Organoheterocyclic compounds
	Dansylglutamyl-glycyl-arginine chloromethyl ketone	3.80112	0.000302333	2.34887	ASJ:CON	NEG	3.824	625.207	C26 H36 Cl N7 O7 S	NA	NA	NA	HMDB	NA
	p-Hydroxyphenobarbital	2.77504	1.33373e-05	1.64296	ASJ:CON	POS	3.833	248.08	C12 H12 N2 O4	NA	NA	NA	HMDB	Organoheterocyclic compounds
	4-Nitrophenyl-3-ketovalidamine; p-Nitrophenyl-3-ketovalidamine; N-(4-Nitrophenyl)-3-ketovalidamine;	0.641414	0.00122414	1.71985	ASJ:CON	POS	3.855	296.101	C13 H16 N2 O6	NA	NA	NA	KEGG	NA
	Clopidol	0.688312	0.0107007	1.50443	ASJ:CON	NEG	3.875	190.991	C7 H7 Cl2 N O	NA	NA	NA	HMDB	NA
	4-Ethoxymethylene-2-phenyl-2-oxazolin-5-one	2.3088	0.0468408	1.00449	ASJ:CON	POS	3.876	217.074	C12 H11 N O3	NA	NA	NA	HMDB	NA
	MEX_280.1544_16.8	36.5244	0.000477658	2.34236	ASJ:CON	POS	3.95	279.147	C15 H21 N O4	7.59195e-05	0.271969	28.8078	Public	NA
	Bioadykinin Fragment 1-5	2.41745	0.00746125	1.47139	ASJ:CON	POS	3.952	572.307	C27 H40 N8 O6	NA	NA	NA	HMDB	NA
	Mexiletine	0.169007	1.15548e-12	2.56549	ASJ:CON	POS	3.957	179.131	C11 H17 N O	NA	NA	NA	HMDB	Benzene and derivatives
	2-(1,3-Dimethyl-2,6-dioxo-1,2,3,6-tetrahydro-7H-purin-7-yl)-N-(4-isopropylphenyl)acetamide	0.176246	4.32374e-12	2.52803	ASJ:CON	POS	3.958	355.163	C18 H21 N5 O3	NA	NA	NA	HMDB	NA
	NCGC00380372-01!N-[1-(4-methoxy-6-oxopyran-2-yl)-2-methylbutyl]acetamide [IIN-based on: CCMSLIB00000848409]	4.49325	0.0193197	1.34966	ASJ:CON	POS	3.982	291.089	C13 H19 N O4	37.9571	149950	22.4871	Public	NA
	Levofloxacin	4.38151	0.00187654	1.99147	ASJ:CON	POS	3.994	361.144	C18 H20 F N3 O4	NA	NA	NA	HMDB	Benzene and derivatives
	HHPAA sulfate	0.44814	1.1052e-05	2.65172	ASJ:CON	NEG	4.086	247.015	C8 H9 N O6 S	NA	NA	NA	HMDB	Organic acids
	2-Methyl-1-nitroanthraquinone;	0.0717006	1.3595e-14	3.20014	ASJ:CON	POS	4.089	267.054	C15 H9 N O4	NA	NA	NA	NA	NA
	2-Chloro-5-nitro-N-phenylbenzamide	0.613492	0.00144591	1.89278	ASJ:CON	NEG	4.098	276.03	C13 H9 Cl N2 O3	NA	NA	NA	HMDB	NA
	8,9-Dihydro-8-(1-hydroxy-1-methylethyl)-2H-furo[2,3-h]1-benzopyran-2-one	0.550313	0.00305434	1.68646	ASJ:CON	POS	4.11	246.09	C14 H14 O4	NA	NA	NA	HMDB	NA
	3-[(1-Carboxyvinyl)oxy]benzoic acid	0.697765	0.00591863	1.53928	ASJ:CON	POS	4.122	225.064	C10 H8 O5	17.0267	81844.3	6.0628	Public	NA
	Hydroxypropionylcarnitine	2.16443	0.0123468	1.22419	ASJ:CON	POS	4.125	233.126	C10 H19 N O5	NA	NA	NA	HMDB	Fatty acyls[FA]
	Tropantiol	1.22112	0.0188647	1.40822	ASJ:CON	POS	4.186	427.188	C21 H34 Cl N3 S2	NA	NA	NA	HMDB	NA
	Noopept	3.39279	0.00131415	1.65587	ASJ:CON	POS	4.269	318.158	C17 H22 N2 O4	NA	NA	NA	HMDB	NA
	LMPK12010141	2.85987	1.78205e-05	3.20199	ASJ:CON	NEG	4.271	727.186	C35 H35 O17	NA	NA	NA	NA	NA
	Agehoustin C	0.0755144	1.90573e-24	3.14898	ASJ:CON	NEG	4.331	448.137	C22 H24 O10	NA	NA	NA	NA	NA
	gamma-Glutamylthreonine	0.740837	0.0004485	2.63654	ASJ:CON	NEG	4.34	248.102	C9 H16 N2 O6	NA	NA	NA	HMDB	Amino acids, peptides, and analogues
	Guanadrel	0.221562	1.10784e-05	1.95904	ASJ:CON	POS	4.439	213.148	C10 H19 N3 O2	NA	NA	NA	HMDB	Organic oxygen compounds
	dehydrocurvularin	0.590085	0.00548094	1.63669	ASJ:CON	POS	4.444	290.116	C16 H18 O5	0.000761128	2.62353	24.4681	Public	NA
	Deacetoxy-7-Oxogedunin	0.721714	6.78074e-06	2.45538	ASJ:CON	POS	4.476	476.162	C26 H30 O6	37.9578	86621.3	12.3991	Public	NA
	(7E,13E)-9,15-dihydroxy-4,10,16-trimethyl-1,5,11-trioxacyclohexadeca-7,13-diene-2,6,12-trione	0.257335	5.52973e-08	2.16657	ASJ:CON	NEG	4.498	342.132	C16 H22 O8	0.000229336	0.670315	25.9675	Public	NA
	Victorin C;	4.10957	0.00611227	1.59759	ASJ:CON	NEG	4.604	814.212	C31 H45 Cl3 N6 O13	NA	NA	NA	KEGG	NA
	3,5-Dihydroxyphenylvaleric acid	0.119187	1.02169e-18	2.78576	ASJ:CON	NEG	4.619	210.089	C11 H14 O4	NA	NA	NA	HMDB	Phenols and derivatives
	Istamycin A1;	0.817069	0.0125087	1.41221	ASJ:CON	POS	4.628	417.258	C18 H35 N5 O6	NA	NA	NA	NA	NA
	(2R)-1-(4-Iodophenyl)-N-propan-2-ylpropan-2-amine	4.41756	0.0117652	1.90993	ASJ:CON	POS	4.672	303.049	C12 H18 I N	NA	NA	NA	HMDB	NA
	4-Glutathionyl cyclophosphamide	0.391497	0.044409	1.15339	ASJ:CON	NEG	4.678	565.093	C17 H30 Cl2 N5 O8 P S	NA	NA	NA	HMDB	Amino acids, peptides, and analogues
	(E)-1-(2,4-dihydroxyphenyl)-3-[4-(3-methylbut-2-enoxy)phenyl]prop-2-en-1-one	0.406169	0.000776501	1.50887	ASJ:CON	POS	4.694	346.117	C20 H20 O4	21.9804	67812.4	12.5535	Public	NA
	Combretastatin	0.522258	0.00162498	1.60953	ASJ:CON	POS	4.703	334.142	C18 H22 O6	NA	NA	NA	HMDB	NA
	Moclobemide	1.44839	0.0181813	1.75583	ASJ:CON	NEG	4.708	268.098	C13 H17 Cl N2 O2	NA	NA	NA	HMDB	Benzene and derivatives
	Metoprolol	0.524397	5.17672e-05	1.442	ASJ:CON	POS	4.72	267.183	C15 H25 N O3	NA	NA	NA	HMDB	Phenols and derivatives
	NCGC00180266-02!3,8-dihydroxy-6-methyl-9-oxoxanthene-1-carboxylic acid [IIN-based on: CCMSLIB00000847899]	0.643299	0.00616505	1.20223	ASJ:CON	POS	4.73	268.037	C15 H10 O6	-18.0103	-62962.6	10.1602	Public	NA
	Prolinedithiocarbamate	0.654174	0.0077383	1.17389	ASJ:CON	POS	4.731	147.018	C5 H9 N S2	NA	NA	NA	HMDB	NA
	Isofraxidin	0.49805	0.000948359	1.85854	ASJ:CON	POS	4.773	239.079	C11 H10 O5	17.0266	76678.2	5.77605	Public	NA
	(Z)-3-[4-methoxy-2-[(2S,3R,4S,5S,6R)-3,4,5-trihydroxy-6-(hydroxymethyl)oxan-2-yl]oxyphenyl]prop-2-enoic acid	3.60032	0.000971149	2.12321	ASJ:CON	NEG	4.804	356.111	C16 H20 O9	0.00024336	0.683384	14.423	Public	NA
	(R)-N-(Quinuclidin-3-yl)furo(2,3-C)pyridine-5-carboxamide	4.8229	0.0121063	1.45788	ASJ:CON	NEG	4.806	271.131	C15 H17 N3 O2	NA	NA	NA	HMDB	NA
	4-(3,5-Diphenylcyclohexyl)phenol;	0.798409	0.000881292	1.81975	ASJ:CON	POS	4.82	328.183	C24 H24 O	NA	NA	NA	NA	NA
	Flurandrenolide	0.702704	0.00217072	2.04782	ASJ:CON	POS	4.82	436.226	C24 H33 F O6	NA	NA	NA	HMDB	Steroids and derivatives
	1,1-Diphenyl-2-(4-methoxyphenyl)propene;	0.461615	9.66832e-06	3.46107	ASJ:CON	POS	4.821	300.151	C22 H20 O	NA	NA	NA	NA	NA
	1-Nitrohydroxyphenyl-N-benzoylalanine	0.0280971	6.28032e-37	3.70124	ASJ:CON	POS	4.825	330.085	C16 H14 N2 O6	NA	NA	NA	HMDB	NA
	Verdamicin	0.754782	0.00679452	1.61193	ASJ:CON	POS	4.831	461.283	C20 H39 N5 O7	NA	NA	NA	HMDB	NA
	Urolithin c 3-sulfate	1.91031	1.49828e-06	2.90331	ASJ:CON	NEG	4.841	323.994	C13 H8 O8 S	NA	NA	NA	HMDB	NA
	(2S)-2-Amino-3-[4-[(2S)-2-amino-3-(4-hydroxyphenyl)propanoyl]oxy-3-chlorophenyl]propanoic acid	4.16641	1.81114e-05	3.2165	ASJ:CON	POS	4.841	378.1	C18 H19 Cl N2 O5	NA	NA	NA	HMDB	NA
	Axillarin 7-sulfate	4.85746	0.00848947	2.04123	ASJ:CON	NEG	4.897	426.026	C17 H14 O11 S	NA	NA	NA	NA	NA
	Anhydrobrazilic Acid	3.96836	0.00117284	2.01927	ASJ:CON	POS	4.898	234.053	C12 H10 O5	6.51625e-05	0.278409	57.3267	Public	NA
	Flurazepam	0.157689	1.52838e-20	2.65964	ASJ:CON	NEG	4.956	387.151	C21 H23 Cl F N3 O	NA	NA	NA	HMDB	Organoheterocyclic compounds
	Hypromellosum	0.455471	0.00191809	1.72599	ASJ:CON	POS	4.97	748.376	C32 H60 O19	NA	NA	NA	HMDB	NA
	hydroxytorsemide	4.47995	0.00232271	1.86236	ASJ:CON	NEG	4.978	364.121	C16 H20 N4 O4 S	NA	NA	NA	HMDB	Pyridine and derivatives
	3-hydroxyoctanoyl carnitine	10.2274	6.33686e-07	2.87703	ASJ:CON	POS	5	303.205	C15 H29 N O5	NA	NA	NA	HMDB	Fatty acyls[FA]
	2-Amino-2-methyl-1,3-propanediol	2.52608	2.3769e-06	1.5744	ASJ:CON	POS	5.008	105.079	C4 H11 N O2	NA	NA	NA	HMDB	NA
	LMPK12113357	0.24118	7.45372e-09	2.27955	ASJ:CON	POS	5.067	392.074	C18 H16 O10	NA	NA	NA	NA	NA
	4-Piperidinol, 1-hydroxy-2,2,6,6-tetramethyl-	2.25789	0.000389705	2.51671	ASJ:CON	POS	5.07	173.142	C9 H19 N O2	NA	NA	NA	HMDB	NA
	Cyclopropanecarboxamide, 1,2,2,3,3-pentamethyl-	2.3882	0.000630176	2.42368	ASJ:CON	POS	5.071	155.131	C9 H17 N O	NA	NA	NA	HMDB	NA
	N-(6-Oxo-6H-dibenzo[b,d]pyran-3-yl)maleamic acid;	0.361566	4.48538e-05	1.96117	ASJ:CON	POS	5.079	309.064	C17 H11 N O5	NA	NA	NA	NA	NA
	Hydroxydehydro Nifedipine Carboxylate	0.0286441	9.20109e-14	3.70421	ASJ:CON	POS	5.083	346.08	C16 H14 N2 O7	NA	NA	NA	HMDB	NA
	3-[3-(Sulfooxy)phenyl]propanoic acid	0.0449313	0.0183922	1.72996	ASJ:CON	NEG	5.102	246.02	C9 H10 O6 S	NA	NA	NA	HMDB	Organic acids
	(2R,3S,4R,5R,8R,9S,10R,11R)-5-Amino-1,2,3,4,8,9,10,11-octahydroxydodecane-6,7-dione	0.789963	0.00298419	1.98133	ASJ:CON	POS	5.102	341.132	C12 H23 N O10	NA	NA	NA	HMDB	NA
	[(6Z,10Z)-6-(acetyloxymethyl)-10-(hydroperoxymethyl)-3-methylidene-2-oxo-3a,4,5,8,9,11a-hexahydrocyclodeca[b]furan-4-yl] 2-methylbutanoate	0.647595	0.00792438	1.25539	ASJ:CON	POS	5.134	422.195	C22 H30 O8	0.000933939	2.21211	22.4054	Public	NA
	PUTRESCINE DIHYDROCHLORIDE	0.676706	0.00986384	1.25056	ASJ:CON	POS	5.195	177.079	C4 H14 Cl2 N2	17.0257	106375	10.5547	Public	NA
	PIPERIDIN-2-IMINE	0.598333	0.000842697	1.49089	ASJ:CON	POS	5.2	98.0845	C5 H10 N2	NA	NA	NA	HMDB	NA
	Ancymidol	0.515426	0.00324508	1.31879	ASJ:CON	NEG	5.201	256.121	C15 H16 N2 O2	NA	NA	NA	HMDB	NA
	Cyclo(L-Phe-L-Pro)	6.62999	2.17035e-07	2.6616	ASJ:CON	POS	5.225	244.121	C14 H16 N2 O2	NA	NA	NA	HMDB	NA
	Octinoxate	0.584223	0.00188618	1.07953	ASJ:CON	POS	5.226	290.189	C18 H26 O3	NA	NA	NA	HMDB	NA
	T-2 Toxin	0.665088	0.0249765	1.03517	ASJ:CON	POS	5.304	466.221	C24 H34 O9	0.000991944	2.12763	24.4316	Public	NA
	Clopidogrel carboxylic acid	0.0260123	5.54366e-25	3.70246	ASJ:CON	POS	5.313	307.043	C15 H14 Cl N O2 S	NA	NA	NA	HMDB	NA
	ID14326	0.82511	0.0145392	1.62161	ASJ:CON	POS	5.313	508.25	C28 H36 N4 O3 S	NA	NA	NA	HMDB	Indole and derivatives
	Pseudobaptigenin methyl ether	0.137857	2.04512e-22	2.755	ASJ:CON	NEG	5.427	296.069	C17 H12 O5	NA	NA	NA	NA	NA
	Mascaroside;	3.24381	4.70127e-05	2.77557	ASJ:CON	NEG	5.444	524.225	C26 H36 O11	NA	NA	NA	KEGG	Terpenoids
	L-Prolinamide, 5-oxo-L-prolyl-L-norvalyl-	0.791963	0.0153668	1.75944	ASJ:CON	POS	5.479	324.179	C15 H24 N4 O4	NA	NA	NA	HMDB	NA
	Proctolin	0.747241	0.0130775	1.74266	ASJ:CON	POS	5.48	648.357	C30 H48 N8 O8	NA	NA	NA	HMDB	NA
	Iridodial glucoside tetraacetate	0.536024	0.00505665	1.28182	ASJ:CON	POS	5.484	498.212	C24 H34 O11	NA	NA	NA	NA	NA
	Benzoyl-DL-arginine-naphthylamide	0.201232	6.34687e-08	2.90207	ASJ:CON	NEG	5.486	403.2	C23 H25 N5 O2	NA	NA	NA	HMDB	NA
	Urolithin a 3-sulfate	1.34423	4.90053e-08	3.62062	ASJ:CON	NEG	5.489	307.999	C13 H8 O7 S	NA	NA	NA	HMDB	NA
	Methyl syringate	0.106879	1.37932e-11	2.8905	ASJ:CON	POS	5.506	212.069	C10 H12 O5	NA	NA	NA	HMDB	NA
	N-Dimethyl-2-aminoethylphosphonate; 2-Dimethylaminoethylphosphonate;	0.484763	9.84311e-07	1.5567	ASJ:CON	POS	5.507	153.055	C4 H12 N O3 P	NA	NA	NA	KEGG	NA
	2-Amino-5-[[(2S)-1-[N-(carboxymethyl)-2,4-dinitroanilino]-1-oxo-3-sulfanylpropan-2-yl]amino]-5-oxopentanoic acid	2.35056	0.000701535	1.98782	ASJ:CON	NEG	5.523	473.087	C16 H19 N5 O10 S	NA	NA	NA	HMDB	NA
	4-Amino-5-chloro-N-[(3S,4R)-1-[3-(4-fluorophenoxy)propyl]-3-methoxypiperidin-4-yl]-2-hydroxybenzamide	1.24603	0.0305284	1.27542	ASJ:CON	POS	5.532	451.166	C22 H27 Cl F N3 O4	NA	NA	NA	HMDB	NA
	3-{[(1s)-2,2-Difluoro-1-Hydroxy-7-(Methylsulfonyl)-2,3-Dihydro-1h-Inden-4-Yl]oxy}-5-Fluorobenzonitrile	0.665204	0.0087967	1.2537	ASJ:CON	POS	5.54	383.043	C17 H12 F3 N O4 S	NA	NA	NA	HMDB	NA
	Cefatrizine	5.94865	0.0419313	1.03661	ASJ:CON	POS	5.552	462.08	C18 H18 N6 O5 S2	NA	NA	NA	HMDB	NA
	8-{2-Methyl-5-[2-oxo-2-(4-phenyl-piperazin-1-yl)-ethoxy]-2H-pyrazol-3-yl}-1,3-dipropyl-3,7-dihydro-purine-2,6-dione	0.717842	0.0158483	1.07218	ASJ:CON	NEG	5.57	534.27	C27 H34 N8 O4	NA	NA	NA	HMDB	NA
	Clopenthixol decanoate	0.650316	0.00989947	1.18884	ASJ:CON	POS	5.58	554.274	C32 H43 Cl N2 O2 S	NA	NA	NA	HMDB	NA
	5-(Hydroxyphenyl)-gamma-valerolactone-O-sulphate	3.25493	2.96389e-05	3.0981	ASJ:CON	NEG	5.6	272.035	C11 H12 O6 S	NA	NA	NA	HMDB	Organic acids
	Anagrelide	0.71611	0.00394597	1.26013	ASJ:CON	POS	5.616	254.996	C10 H7 Cl2 N3 O	NA	NA	NA	HMDB	Organoheterocyclic compounds
	Phenisopham;	0.173809	2.86171e-10	2.65036	ASJ:CON	NEG	5.616	342.158	C19 H22 N2 O4	NA	NA	NA	NA	NA
	L-Prolinamide, glycyl-N-(4-methyl-2-oxo-2H-1-benzopyran-7-yl)-	4.97727	0.0035159	1.78254	ASJ:CON	NEG	5.624	329.138	C17 H19 N3 O4	NA	NA	NA	HMDB	NA
	N-(5-(5-(2,4-Dioxo-1,3,8-triazaspiro[4.5]decan-8-yl)pentanoyl)-2,4-dimethoxyphenyl)-4-(trifluoromethyl)benzenesulfonamide	2.8302	0.000157844	2.44361	ASJ:CON	NEG	5.626	612.187	C27 H31 F3 N4 O7 S	NA	NA	NA	HMDB	NA
	Goniothalenol	5.45322	0.000513333	2.38567	ASJ:CON	NEG	5.632	232.073	C13 H12 O4	-0.000120021	-0.517166	31.9622	Public	NA
	((4-(3-(4-Fluoro-alpha-hydroxybenzyl)-4-hydroxyphenoxy)-3,5-dimethylphenyl)amino)oxoacetate	3.63999	0.00306792	1.74819	ASJ:CON	POS	5.655	425.126	C23 H20 F N O6	NA	NA	NA	HMDB	NA
	S-Phenyl-L-cysteine	5.74962	0.0483226	1.11502	ASJ:CON	POS	5.673	197.051	C9 H11 N O2 S	NA	NA	NA	HMDB	NA
	5'-O-Desmethyl omeprazole	4.85137	0.000907263	2.20444	ASJ:CON	NEG	5.698	331.099	C16 H17 N3 O3 S	NA	NA	NA	HMDB	Imidazole and derivatives
	Destruxin E	0.648653	0.00615341	1.16899	ASJ:CON	POS	5.704	593.345	C29 H47 N5 O8	NA	NA	NA	HMDB	NA
	{3,5-Dichloro-4-[4-Hydroxy-3-(Propan-2-Yl)phenoxy]phenyl}acetic Acid	0.162115	0.00456768	2.11315	ASJ:CON	NEG	5.726	354.041	C17 H16 Cl2 O4	NA	NA	NA	HMDB	NA
	Propafenone	0.0909951	2.69697e-25	3.0261	ASJ:CON	POS	5.752	341.199	C21 H27 N O3	NA	NA	NA	HMDB	Polyketides[PK]
	isoxicam	3.73669	0.0161037	1.83525	ASJ:CON	POS	5.798	335.056	C14 H13 N3 O5 S	NA	NA	NA	HMDB	NA
	Griseophenone B;	6.65427	0.0476566	1.10411	ASJ:CON	POS	5.798	338.056	C16 H15 Cl O6	NA	NA	NA	NA	NA
	Pantoprazole sulfide	4.42687	0.0123302	1.84532	ASJ:CON	POS	5.799	367.08	C16 H15 F2 N3 O3 S	NA	NA	NA	HMDB	NA
	21H-Biline-8,12-dipropanoicacid, 3,18-diethenyl-1,19,22,24-tetrahydro-2,7,13,17-tetramethyl-1,19-dioxo-	4.21187	2.31269e-06	2.08711	ASJ:CON	POS	5.803	582.248	C33 H34 N4 O6	NA	NA	NA	HMDB	NA
	steviolbioside	0.693092	0.012789	1.10573	ASJ:CON	POS	5.807	642.326	C32 H50 O13	NA	NA	NA	NA	NA
	NCGC00381087-01!3-(2-hydroxypropyl)-6,8-dimethoxyisochromen-1-one [IIN-based on: CCMSLIB00000846888]	0.806305	1.92518e-06	2.69067	ASJ:CON	POS	5.818	246.09	C14 H16 O5	-18.0102	-68194.8	38.5912	Public	NA
	Afzelechin 5,4'-dimethyl ether	6.20608	0.0382194	1.14495	ASJ:CON	NEG	5.825	302.116	C17 H18 O5	NA	NA	NA	NA	NA
	Cortolone-3-glucuronide	0.707178	0.00759873	1.27367	ASJ:CON	NEG	5.866	542.272	C27 H42 O11	NA	NA	NA	HMDB	Steroids and derivatives
	Nitrendipine	0.58457	0.0105973	1.02799	ASJ:CON	POS	5.868	360.132	C18 H20 N2 O6	0.000125856	0.349471	27.7135	Public	Pyridine and derivatives
	Picumast	3.20783	0.023641	1.34032	ASJ:CON	NEG	5.868	440.187	C25 H29 Cl N2 O3	NA	NA	NA	HMDB	NA
	Citrinin	0.599909	0.0116753	1.36989	ASJ:CON	POS	5.893	267.111	C13 H14 O5	17.0266	68083.4	10.2476	Public	Organoheterocyclic compounds
	2-Chloro-5-nitro-N-4-pyridinylbenzamide	5.00549	9.6754e-07	2.30507	ASJ:CON	POS	5.893	277.025	C12 H8 Cl N3 O3	NA	NA	NA	HMDB	NA
	N-Deschlorobenzoyl indomethacin	1.61632	0.000847174	1.90049	ASJ:CON	POS	5.902	219.089	C12 H13 N O3	NA	NA	NA	HMDB	Indole and derivatives
	(2S)-3-(4-hydroxyphenyl)-2-[[(Z)-3-(4-hydroxyphenyl)prop-2-enoyl]amino]propanoic acid	26.4071	0.0342635	1.30837	ASJ:CON	POS	5.915	365.065	C18 H17 N O5	37.9543	116029	8.04069	Public	NA
	2-Hydroxy-1,4-benzoxazin-3-one sulfate	2.04658	1.18822e-07	2.82391	ASJ:CON	POS	5.925	244.998	C8 H7 N O6 S	NA	NA	NA	HMDB	Organoheterocyclic compounds
	Protease-Activated Receptor-4	0.723996	0.0163274	1.02995	ASJ:CON	NEG	5.951	666.351	C33 H46 N8 O7	NA	NA	NA	HMDB	NA
	Canrenone	7.3081	0.00341696	1.56253	ASJ:CON	POS	5.952	340.204	C22 H28 O3	NA	NA	NA	HMDB	Steroids and derivatives
	((2,6-Bis(1-methylethyl)phenoxy)sulfonyl)carbamic acid 2,6-bis(1-methylethyl)phenyl ester	6.19263	0.00626654	1.41956	ASJ:CON	POS	5.952	461.224	C25 H35 N O5 S	NA	NA	NA	HMDB	NA
	Luteolin 7-glucoside	0.0526692	5.34076e-08	2.67519	ASJ:CON	NEG	5.955	448.101	C21 H20 O11	9.92191e-05	0.221421	24.3032	Public	Flavonoids
	NCGC00384646-01!(4R)-4-ethenyl-4,10-dimethyl-2-(2-methylprop-1-enyl)-2,3-dihydropyrano[3,2-c]chromen-5-one [IIN-based on: CCMSLIB00000846008]	0.203215	1.56496e-05	2.08874	ASJ:CON	POS	5.962	332.137	C20 H22 O3	21.9803	70868.4	34.2556	Public	NA
	Ampicillin	5.96102	0.0137927	1.1609	ASJ:CON	POS	5.972	349.11	C16 H19 N3 O4 S	NA	NA	NA	HMDB	Organic oxygen compounds
	4-Propylphenol;	0.154465	0.00113758	1.7378	ASJ:CON	NEG	5.978	136.089	C9 H12 O	NA	NA	NA	NA	Benzene and derivatives
	Phenmedipham	0.345783	0.000613275	1.60679	ASJ:CON	POS	6.067	300.111	C16 H16 N2 O4	NA	NA	NA	HMDB	NA
	hirsutanone	0.089965	0.00066007	1.7959	ASJ:CON	NEG	6.068	328.131	C19 H20 O5	2.83537e-05	0.0864096	11.1694	Public	NA
	(2S,3R,4S,5S,6R)-2-[4-(3-hydroxybutyl)phenoxy]-6-(hydroxymethyl)oxane-3,4,5-triol	0.225323	0.00125261	1.55711	ASJ:CON	NEG	6.072	328.152	C16 H24 O7	3.22061e-05	0.0981438	53.6882	Public	NA
	Labetalol	0.118144	1.48161e-11	2.63193	ASJ:CON	POS	6.076	328.179	C19 H24 N2 O3	-5.68383e-05	-0.173193	31.9461	Public	Benzene and derivatives
	[(4E)-7-acetyloxy-6-hydroxy-2-methyl-10-oxo-2,3,6,7,8,9-hexahydrooxecin-3-yl] (E)-but-2-enoate	0.282103	7.13447e-05	1.95556	ASJ:CON	NEG	6.081	326.137	C16 H22 O7	5.72661e-05	0.175589	3.79569	Public	NA
	N-(1-Adamantyl)urea	0.456755	0.00199608	1.36548	ASJ:CON	NEG	6.084	194.142	C11 H18 N2 O	NA	NA	NA	HMDB	NA
	1,2,4-Trimethoxy-5-propenylbenzene	0.160787	4.75463e-05	1.98837	ASJ:CON	NEG	6.097	208.11	C12 H16 O3	NA	NA	NA	HMDB	NA
	(1S,4aS,7S,7aS)-7-hydroxy-7-methyl-1-[(2S,3R,4S,5S,6R)-3,4,5-trihydroxy-6-[(4-hydroxybenzoyl)oxymethyl]oxan-2-yl]oxy-4a,5,6,7a-tetrahydro-1H-cyclopenta[c]pyran-4-carboxylic acid	0.509591	1.93634e-06	2.8991	ASJ:CON	POS	6.102	518.141	C23 H28 O12	21.9825	44305.5	4.44992	Public	NA
	(3R-(3alpha,4alpha(2R*,3R*),5beta,6beta))-5-Methoxy-4-(2-methyl-3-(3-methyl-2-butenyl)oxiranyl)-1-oxaspiro(2.5)octan-6-ol carbamate	4.43223	0.00609396	1.50165	ASJ:CON	POS	6.105	325.189	C17 H27 N O5	NA	NA	NA	HMDB	NA
	Cladosporacid E	0.132715	6.82491e-06	2.50116	ASJ:CON	POS	6.131	200.105	C10 H16 O4	NA	NA	NA	NA	NA
	2',2'-Difluorodeoxyuridine	4.57583	0.0237285	1.27207	ASJ:CON	NEG	6.147	264.057	C9 H10 F2 N2 O5	NA	NA	NA	HMDB	Nucleic acids and analogues
	Tetrahydroaldosterone-3-glucuronide	0.669952	0.00238268	1.28821	ASJ:CON	NEG	6.151	540.256	C27 H40 O11	NA	NA	NA	HMDB	Steroids and derivatives
	ANGOLENSIN (R)	0.135314	2.439e-16	2.76797	ASJ:CON	NEG	6.152	272.105	C16 H16 O4	-0.000200658	-0.73743	59.6895	Public	NA
	8'-(Pyridin-2-ylmethoxy)spiro[2,4-dioxatricyclo[7.3.1.05,13]trideca-1(12),5,7,9(13),10-pentaene-3,4'-naphthalene]-1'-one	5.1762	0.0120207	1.46654	ASJ:CON	POS	6.194	407.115	C26 H17 N O4	NA	NA	NA	HMDB	NA
	Coproporphyrin III	3.16614	0.0144296	1.33518	ASJ:CON	POS	6.198	654.268	C36 H38 N4 O8	NA	NA	NA	HMDB	Organoheterocyclic compounds
	Cytosine	0.15302	6.05294e-05	2.31023	ASJ:CON	POS	6.201	222.087	C4 H5 N3 O	111.044	1e+06	40.3604	BMDB	Organoheterocyclic compounds
	Felbinac ethyl	4.85255	2.38186e-05	3.13864	ASJ:CON	NEG	6.207	240.115	C16 H16 O2	NA	NA	NA	HMDB	NA
	4-methoxy-9-(3-methylbut-2-enyl)furo[3,2-g]chromen-7-one	4.49775	2.44764e-06	3.96816	ASJ:CON	NEG	6.211	284.105	C17 H16 O4	-7.85879e-05	-0.276616	56.7499	Public	NA
	Piperacillin	13.9998	0.00505698	1.90416	ASJ:CON	POS	6.218	517.164	C23 H27 N5 O7 S	NA	NA	NA	HMDB	Amino acids, peptides, and analogues
	7,4'-DIMETHOXYISOFLAVONE	5.89687	0.0240482	1.26088	ASJ:CON	NEG	6.224	282.089	C17 H14 O4	0.00022113	0.783902	19.0187	Public	NA
	Polyanethole-sulfate	0.172649	0.000322829	1.94506	ASJ:CON	NEG	6.233	228.046	C10 H12 O4 S	NA	NA	NA	HMDB	NA
	Andrachcinidine	2.36625	0.00214587	1.76772	ASJ:CON	POS	6.235	227.189	C13 H25 N O2	7.97654e-05	0.351098	46.004	Public	NA
	O-Methylandrocymbine;	0.100023	2.98911e-17	2.96968	ASJ:CON	NEG	6.238	385.189	C22 H27 N O5	NA	NA	NA	NA	Alkaloids
	2,4-dihydroxy-5-methoxy-1'',6'',8''-trimethyldispiro[bis(oxolane)-3,2':5',7''-[3]oxatricyclo[6.3.1.04,	0.147942	4.71199e-05	2.02688	ASJ:CON	NEG	6.296	396.215	C21 H32 O7	0.000328695	0.829587	22.5799	Public	NA
	3-oxo-C13-HSL	3.01996	1.00345e-05	1.69844	ASJ:CON	POS	6.335	311.21	C17 H29 N O4	3.16876e-05	0.101821	21.6883	Public	NA
	Cicletanine	0.754292	0.000205406	2.16751	ASJ:CON	POS	6.344	261.056	C14 H12 Cl N O2	NA	NA	NA	HMDB	NA
	2-[(4-Oxo-3-phenyl-4H-chromen-7-YL)oxy]propanoic acid	5.1549	0.000552718	2.22638	ASJ:CON	NEG	6.365	310.084	C18 H14 O5	NA	NA	NA	HMDB	NA
	4,10-undecadiynal	0.228069	1.27979e-07	2.50153	ASJ:CON	NEG	6.373	162.105	C11 H14 O	NA	NA	NA	NA	NA
	3-Octylthio-1,1,1-trifluoro-2-propanone	0.0269322	1.22851e-13	3.79308	ASJ:CON	NEG	6.417	256.11	C11 H19 F3 O S	NA	NA	NA	HMDB	NA
	Oxisuran	2.92407	0.0114228	1.72798	ASJ:CON	NEG	6.448	183.036	C8 H9 N O2 S	NA	NA	NA	HMDB	NA
	3-hydroxydecanoyl carnitine	4.2377	4.49335e-05	2.23038	ASJ:CON	POS	6.485	331.236	C17 H33 N O5	NA	NA	NA	HMDB	Fatty acyls[FA]
	Ustiloxin; Ustiloxin A;	1.5292	0.00518474	1.8695	ASJ:CON	NEG	6.526	673.26	C28 H43 N5 O12 S	NA	NA	NA	KEGG	NA
	11-Hydroxyprogesterone 11-glucuronide	0.550042	0.00203623	1.5048	ASJ:CON	POS	6.544	506.252	C27 H38 O9	NA	NA	NA	HMDB	Steroids and derivatives
	(-)-Annonaine; Anonaine;	0.187904	3.69842e-19	2.50864	ASJ:CON	NEG	6.545	265.11	C17 H15 N O2	NA	NA	NA	KEGG	Alkaloids
	Cadiamine;	0.310574	6.91672e-05	2.10389	ASJ:CON	POS	6.553	282.194	C15 H26 N2 O3	NA	NA	NA	NA	NA
	tetramethylmelamine	119.309	1.71442e-24	4.25444	ASJ:CON	POS	6.558	182.128	C7 H14 N6	NA	NA	NA	HMDB	NA
	Isobutyl acrylate	0.604648	0.00483787	1.57114	ASJ:CON	POS	6.575	128.084	C7 H12 O2	NA	NA	NA	HMDB	NA
	3-O-methylfunicone	4.63444	8.41826e-09	3.39152	ASJ:CON	NEG	6.593	388.116	C20 H20 O8	0.000376466	0.969985	6.77055	Public	NA
	Shikokianin B	0.191383	2.39001e-06	2.51212	ASJ:CON	NEG	6.597	508.231	C26 H36 O10	NA	NA	NA	NA	NA
	4,7,8-trimethoxy-3,5-dimethylchromen-2-one	0.523447	0.00128488	1.81688	ASJ:CON	POS	6.609	281.126	C14 H16 O5	17.0266	64470.2	7.85524	Public	NA
	Coumesterol	0.126272	4.63224e-09	2.98757	ASJ:CON	NEG	6.628	268.037	C15 H8 O5	NA	NA	NA	HMDB	Coumarins and derivatives
	Cromakalim	0.504181	0.00407432	1.21488	ASJ:CON	POS	6.628	286.132	C16 H18 N2 O3	NA	NA	NA	HMDB	NA
	Hydroxyhomo Sildenafil	0.806382	0.00309005	1.69353	ASJ:CON	POS	6.628	504.217	C23 H32 N6 O5 S	NA	NA	NA	HMDB	NA
	Trimipramine N-Oxide	0.811064	0.0113751	1.71271	ASJ:CON	POS	6.629	310.205	C20 H26 N2 O	0.000388055	1.25097	8.32834	Public	NA
	(3aR,4R,6E,10Z,11aR)-4-hydroxy-10-(hydroxymethyl)-3-methylidene-2-oxo-3a,4,5,8,9,11a-hexahydrocyclodeca[b]furan-6-carbaldehyde	0.538429	0.0287486	1.07929	ASJ:CON	POS	6.643	278.116	C15 H18 O5	0.000133082	0.478513	14.4412	Public	NA
	1H-Pyrrole-3-carboxamide, 5-((5-fluoro-1,2-dihydro-2-oxo-3H-indol-3-ylidene)methyl)-N-((2S)-2-hydroxy-3-(4-morpholinyl)propyl)-2,4-dimethyl-	2.25613	0.0142026	1.71614	ASJ:CON	NEG	6.657	442.203	C23 H27 F N4 O4	NA	NA	NA	HMDB	NA
	Glucoalyssin; 5-Methylsulfinylpentyl glucosinolate;	1.93609	0.00141604	2.46293	ASJ:CON	NEG	6.666	451.063	C13 H25 N O10 S3	NA	NA	NA	KEGG	Amino acid related compounds
	NCGC00180352-03!(2S,3S,4S,5R,6S)-6-(2,4-dihydroxy-3,6-diphenylphenoxy)-3,4,5-trihydroxyoxane-2-carboxylic acid [IIN-based: Match]	0.389209	1.19069e-08	1.879	ASJ:CON	POS	6.703	471.153	C24 H22 O9	17.0268	37493.5	5.21942	Public	NA
	Triphenylsilanol; Triphenylhydroxysilane;	0.262785	8.82102e-08	2.29075	ASJ:CON	NEG	6.712	276.097	C18 H16 O Si	NA	NA	NA	NA	NA
	Piplartine; Piperlongumine;	0.615894	0.034245	1.07178	ASJ:CON	POS	6.72	317.126	C17 H19 N O5	NA	NA	NA	NA	Alkaloids
	Precocene I	0.456492	0.000672091	1.40013	ASJ:CON	POS	6.74	190.1	C12 H14 O2	NA	NA	NA	HMDB	NA
	Propofol	0.126558	4.10139e-11	2.87781	ASJ:CON	NEG	6.763	178.135	C12 H18 O	NA	NA	NA	HMDB	Benzene and derivatives
	Propofol glucuronide	0.0223755	5.2097e-11	4.85829	ASJ:CON	NEG	6.763	354.168	C18 H26 O7	NA	NA	NA	HMDB	Carbohydrates
	Lisinopril-tryptophan	1.35699	0.00701613	1.43499	ASJ:CON	NEG	6.777	494.251	C27 H34 N4 O5	NA	NA	NA	HMDB	NA
	8,8'-Diferulic acid	8.43336	9.07694e-08	3.13007	ASJ:CON	NEG	6.782	386.101	C20 H18 O8	NA	NA	NA	HMDB	NA
	Arg-Pro-Pro-Gly-Phe-Ser-Pro	1.22444	0.047662	1.36646	ASJ:CON	POS	6.828	756.391	C35 H52 N10 O9	NA	NA	NA	HMDB	NA
	Monocyclohexyl phthalate	0.437329	0.00957998	1.24464	ASJ:CON	POS	6.846	248.105	C14 H16 O4	NA	NA	NA	HMDB	NA
	(2S,3S,4R,5R)-5-(6-Aminopurin-9-yl)-N-cyclopropyl-3,4-dihydroxyoxolane-2-carboxamide	0.504234	0.0134532	1.19934	ASJ:CON	POS	6.85	320.124	C13 H16 N6 O4	NA	NA	NA	HMDB	NA
	2-(5-Fluoropentyl)-2-methylmalonic acid	0.316077	0.000692299	1.70043	ASJ:CON	POS	6.867	206.094	C9 H15 F O4	NA	NA	NA	HMDB	NA
	Nepafenac	0.335643	0.00124929	1.60099	ASJ:CON	POS	6.881	254.106	C15 H14 N2 O2	NA	NA	NA	HMDB	Benzene and derivatives
	(R)-1-(5-Tert-Butyl-2,3-dihydro-1H-inden-1-yl)-3-(1H-indazol-4-yl)urea	0.64068	0.000584367	2.34683	ASJ:CON	NEG	6.886	348.194	C21 H24 N4 O	NA	NA	NA	HMDB	NA
	Amitriptyline	0.449668	6.10572e-08	1.71702	ASJ:CON	POS	6.894	277.183	C20 H23 N	1.18148e-05	0.0426244	58.7276	Public	Benzene and derivatives
	Dimethylmethoxy chromanol	1.77182	0.00526043	1.21993	ASJ:CON	POS	7.011	208.11	C12 H16 O3	NA	NA	NA	HMDB	NA
	Roxithromycin	0.556086	4.71784e-09	1.43896	ASJ:CON	POS	7.034	836.525	C41 H76 N2 O15	NA	NA	NA	HMDB	Carbohydrates
	Methyl 6,7-dimethoxy-4-ethyl-beta-carboline-3-carboxylate	0.552737	0.013993	1.1829	ASJ:CON	NEG	7.045	314.127	C17 H18 N2 O4	NA	NA	NA	HMDB	NA
	L-Proline, 1-(N2-(1-carboxy-3-phenylpropyl)-N6-((4-hydroxyphenyl)iminomethyl)-L-lysyl)-, (S)-	0.807854	0.0115527	1.10884	ASJ:CON	POS	7.052	524.263	C28 H36 N4 O6	NA	NA	NA	HMDB	NA
	Epanolol	0.509202	0.00237376	1.46394	ASJ:CON	NEG	7.096	369.169	C20 H23 N3 O4	NA	NA	NA	HMDB	NA
	3,7,21-trihydroxy-17,17-dimethyl-14-(3-methylbut-2-en-1-yl)-10,12,16-trioxapentacyclo[11.8.0.0	0.566198	0.00200096	1.35826	ASJ:CON	NEG	7.096	436.153	C25 H24 O7	0.00110872	2.54206	6.09816	Public	NA
	n-methyl-2-(4'-methylaminophenyl)-6-hydroxybenzothiazole	3.61513	0.00443744	1.70765	ASJ:CON	NEG	7.135	272.098	C15 H16 N2 O S	NA	NA	NA	HMDB	NA
	Cediranib	2.67268	0.0144723	1.77938	ASJ:CON	NEG	7.168	450.208	C25 H27 F N4 O3	NA	NA	NA	HMDB	NA
	1,4a-dimethyl-9-oxo-7-propan-2-yl-3,4,10,10a-tetrahydro-2H-phenanthrene-1-carboxylic acid	0.492605	0.00264461	1.11463	ASJ:CON	POS	7.24	331.214	C20 H26 O3	17.0256	54189.1	37.1084	Public	NA
	Oxaliplatin	0.451296	1.48804e-09	1.68963	ASJ:CON	POS	7.245	395.046	C8 H12 N2 O4 Pt	NA	NA	NA	HMDB	Organic acids
	1,9-Heptadecadiene-4,6-diyne-3,8-diol, (3S,8S,9Z)-	0.303827	0.00419188	1.25628	ASJ:CON	POS	7.252	260.178	C17 H24 O2	NA	NA	NA	HMDB	NA
	N-Pyridazin-3-yl-4-[[3-[5-(trifluoromethyl)pyridin-2-yl]oxyphenyl]methylidene]piperidine-1-carboxamide	0.4848	0.00136052	2.00416	ASJ:CON	NEG	7.267	455.159	C23 H20 F3 N5 O2	NA	NA	NA	HMDB	NA
	Isomuronic acid	4.6899	0.000984392	1.65373	ASJ:CON	POS	7.326	383.267	C21 H34 O5	17.0266	46490.1	21.5345	Public	NA
	Neopetasin	0.559895	0.00541816	1.38173	ASJ:CON	POS	7.371	316.204	C20 H28 O3	NA	NA	NA	HMDB	NA
	1H-Benz[e]indene	0.626528	0.000199396	1.16932	ASJ:CON	POS	7.374	166.078	C13 H10	NA	NA	NA	HMDB	NA
	3-hydroxydodecanoyl carnitine	4.24114	7.57903e-07	2.23025	ASJ:CON	POS	7.383	359.267	C19 H37 N O5	NA	NA	NA	HMDB	Fatty acyls[FA]
	Zearalenone	0.158975	3.73856e-11	2.61358	ASJ:CON	POS	7.394	336.157	C18 H22 O5	18.0106	56610.8	27.7718	Public	NA
	1-Methylphenanthrene;	4.06659	0.0431857	1.06289	ASJ:CON	POS	7.419	192.094	C15 H12	NA	NA	NA	NA	NA
	Mollugin	3.90167	9.09326e-05	2.64258	ASJ:CON	POS	7.419	284.105	C17 H16 O4	NA	NA	NA	HMDB	NA
	Benzarone	3.83519	7.85829e-05	2.67546	ASJ:CON	POS	7.422	266.094	C17 H14 O3	NA	NA	NA	HMDB	NA
	cyclic Melatonin	0.120866	5.22002e-07	2.50314	ASJ:CON	POS	7.427	230.106	C13 H14 N2 O2	NA	NA	NA	HMDB	Indole and derivatives
	5'-(furan-3-yl)-4a-hydroxy-4,7-dimethylspiro[5,6,7,8a-tetrahydro-1H-naphthalene-8,3'-oxolane]-2,2'-dione	0.0569446	1.9595e-07	2.50097	ASJ:CON	NEG	7.429	330.147	C19 H22 O5	0.000201407	0.610055	37.4563	Public	NA
	Praziquantel	0.483353	5.90451e-08	1.4476	ASJ:CON	POS	7.431	312.184	C19 H24 N2 O2	NA	NA	NA	HMDB	Organoheterocyclic compounds
	Acalabrutinib	7.78801	5.26421e-06	2.30632	ASJ:CON	POS	7.432	465.19	C26 H23 N7 O2	NA	NA	NA	HMDB	NA
	5-(4-Methoxybenzylidene)-1,3-thiazolidine-2,4-dione	0.00653134	7.54948e-34	4.39436	ASJ:CON	NEG	7.435	235.029	C11 H9 N O3 S	NA	NA	NA	HMDB	NA
	Belinostat	0.000368605	2.52034e-38	5.50832	ASJ:CON	NEG	7.436	318.066	C15 H14 N2 O4 S	NA	NA	NA	HMDB	NA
	Myricetin 3-O-(4''-O-acetyl-2''-O-galloyl)-alpha-L-rhamnopyranoside	0.0462617	9.74064e-29	3.4332	ASJ:CON	NEG	7.439	658.115	C30 H26 O17	NA	NA	NA	NA	NA
	Lonazolac	0.529782	0.000363718	1.3391	ASJ:CON	POS	7.519	312.066	C17 H13 Cl N2 O2	NA	NA	NA	HMDB	NA
	Hydrodolasetron	0.263535	1.56728e-16	2.23348	ASJ:CON	NEG	7.528	326.163	C19 H22 N2 O3	NA	NA	NA	HMDB	NA
	N,N-Dimethyl-3-(naphthalen-1-yloxy)-1-phenylpropan-1-amine	1.63933	0.00017001	1.04733	ASJ:CON	POS	7.532	305.178	C21 H23 N O	NA	NA	NA	HMDB	NA
	Tris(2-chloropropyl) phosphate	1.78692	0.00246916	1.01113	ASJ:CON	POS	7.558	326.001	C9 H18 Cl3 O4 P	NA	NA	NA	HMDB	NA
	methyl 2-[[4-hydroxy-3-(3-methylbut-2-enyl)phenyl]methyl]-3-(4-hydroxyphenyl)-4-methoxy-5-oxofuran-2-carboxylate	0.52879	0.0057388	1.77425	ASJ:CON	NEG	7.589	438.169	C25 H26 O7	0.00103029	2.35137	12.8357	Public	NA
	(2S,3S,9R,12R,13R,14S,15R,16R,17S)-3,12,13,15,16-pentahydroxy-2,6,14,17-tetramethyl-10-oxatetracyclo[7.7.1.0	0.595565	0.000406786	1.28579	ASJ:CON	POS	7.591	413.206	C20 H28 O8	17.0271	42978.5	13.1181	Public	NA
	N-Desethyl Sunitinib	0.519101	0.00526286	1.77567	ASJ:CON	NEG	7.592	370.182	C20 H23 F N4 O2	NA	NA	NA	HMDB	NA
	Fexinidazole Sulfone	0.728105	0.0118666	1.07184	ASJ:CON	POS	7.603	311.058	C12 H13 N3 O5 S	NA	NA	NA	HMDB	NA
	allo-Protolichesterinic acid	4.58591	4.11072e-07	2.13234	ASJ:CON	POS	7.64	341.257	C19 H32 O4	17.0265	52513.7	7.17179	Public	NA
	3,5-Pyridinedicarboxylic acid, 1,4-dihydro-2-(1H-imidazol-1-ylmethyl)-6-methyl-4-(3-nitrophenyl)-, 3-ethyl 5-methyl ester	4.81721	3.91436e-06	2.00265	ASJ:CON	POS	7.656	426.153	C21 H22 N4 O6	NA	NA	NA	HMDB	NA
	Dihydropertusaric	5.03332	0.00218592	1.64682	ASJ:CON	POS	7.663	385.283	C21 H36 O5	17.0266	46235.8	33.6884	Public	NA
	(3R,5R)-7-[2-(4-Fluorophenyl)-3-phenyl-4-(phenylcarbamoyl)-5-propan-2-ylpyrrol-1-yl]-3-hydroperoxy-5-hydroxyheptanoic acid	0.367519	0.000116462	2.09828	ASJ:CON	NEG	7.663	574.249	C33 H35 F N2 O6	NA	NA	NA	HMDB	NA
	Mazindol	0.595	0.000359262	1.2636	ASJ:CON	POS	7.688	284.071	C16 H13 Cl N2 O	NA	NA	NA	HMDB	Indole and derivatives
	Foretinib	0.49783	0.00114713	1.62881	ASJ:CON	POS	7.699	632.247	C34 H34 F2 N4 O6	NA	NA	NA	HMDB	NA
	Chloro-{methyl-[1-(2-methyl-5,6-dihydro-[1,4]oxathiin-3-yl)-methanoyl]-amino}-benzoic acid, isopropyl ester	0.334711	5.13832e-13	2.01145	ASJ:CON	POS	7.717	369.08	C17 H20 Cl N O4 S	NA	NA	NA	HMDB	NA
	2-Methylene-5-(2,5-Dioxotetrahydrofuran-3-Yl)-6-Oxo--10,10-Dimethylbicyclo[7: 2: 0]Undecane	0.782596	0.0285908	1.02462	ASJ:CON	POS	7.723	304.167	C18 H24 O4	7.90234e-06	0.0259802	9.7706	Public	NA
	Retinyl beta-glucuronide	0.633609	0.00735267	1.30378	ASJ:CON	POS	7.735	462.262	C26 H38 O7	NA	NA	NA	HMDB	Terpenoids
	Ramipril Diketopiperazine	0.333362	1.37482e-14	1.98895	ASJ:CON	POS	7.737	398.221	C23 H30 N2 O4	NA	NA	NA	HMDB	Amino acids, peptides, and analogues
	rac-4-Hydroxy-4-O-(beta-D-glucuronide)-all-trans-retinyl acetate	0.647193	0.00615524	1.3951	ASJ:CON	POS	7.737	520.265	C28 H40 O9	NA	NA	NA	HMDB	Terpenoids
	2,8-Phenazinediamine	3.27339	0.00272937	1.52889	ASJ:CON	POS	7.738	210.089	C12 H10 N4	-0.00113034	-5.38027	30.5796	Public	NA
	Aplysiatoxin, 17-debromo-	0.828793	0.00478775	1.76408	ASJ:CON	POS	7.739	592.326	C32 H48 O10	NA	NA	NA	HMDB	NA
	Cardenolide	0.657611	4.58197e-05	1.03268	ASJ:CON	POS	7.74	342.256	C23 H34 O2	NA	NA	NA	HMDB	NA
	Vitamin A	0.570071	0.00610195	1.31615	ASJ:CON	POS	7.742	286.23	C20 H30 O	NA	NA	NA	HMDB	Prenol lipids[PR]
	Sarcoehrendin A	0.555792	0.00412226	1.53266	ASJ:CON	NEG	7.761	510.283	C27 H42 O9	NA	NA	NA	NA	NA
	Pregnanetriol 3a-O-b-D-glucuronide	1.2373	0.028208	1.26006	ASJ:CON	NEG	7.773	512.298	C27 H44 O9	NA	NA	NA	HMDB	NA
	Val-Met	0.787127	0.00734759	1.17162	ASJ:CON	POS	7.777	248.12	C10 H20 N2 O3 S	NA	NA	NA	HMDB	NA
	reynosin	0.594239	0.00525446	1.09893	ASJ:CON	POS	7.794	248.141	C15 H20 O3	0.000156583	0.631023	45.8612	Public	NA
	NCGC00381317-01!(E)-1-[2-(hydroxymethyl)pyrrolidin-1-yl]-2-methyldec-8-ene-1,3-dione [IIN-based on: CCMSLIB00000846613]	1.38252	3.18406e-05	2.06875	ASJ:CON	POS	7.825	263.189	C16 H27 N O3	-18.0098	-64046.6	3.93228	Public	NA
	Ethofumesate	0.365798	6.59841e-09	1.91605	ASJ:CON	POS	7.836	286.087	C13 H18 O5 S	-0.000538088	-1.88085	2.54812	Public	NA
	Thymol	0.404164	3.66045e-06	1.51908	ASJ:CON	POS	7.837	168.115	C10 H14 O	18.0108	119988	8.99906	Public	Terpenoids
	3-Hydroxyethylchlorophyllide a; 3-Devinyl-3-(1-hydroxyethyl)chlorophyllide a;	0.0693451	1.07481e-05	2.51283	ASJ:CON	POS	7.839	632.248	C35 H36 Mg N4 O6	NA	NA	NA	NA	NA
	Dicyclohexyl phthalate	0.474354	0.0122748	1.11724	ASJ:CON	POS	7.861	330.183	C20 H26 O4	NA	NA	NA	HMDB	NA
	Budesonide	0.687044	0.000636691	1.66209	ASJ:CON	POS	7.864	430.236	C25 H34 O6	NA	NA	NA	HMDB	Steroids and derivatives
	Triclosan sulfate	0.0346021	1.04799e-08	3.49651	ASJ:CON	NEG	7.927	367.908	C12 H7 Cl3 O5 S	NA	NA	NA	HMDB	Benzene and derivatives
	LMPK12140228	0.180872	3.65394e-10	2.54995	ASJ:CON	POS	7.941	664.238	C32 H40 O15	NA	NA	NA	NA	NA
	(E)-2-(hydroxymethyl)-3-(3-oxo-5-propan-2-yl-4,5,6,7-tetrahydro-1H-2-benzofuran-4-yl)prop-2-enoic acid	0.179019	0.000150282	2.36058	ASJ:CON	POS	7.968	280.133	C15 H20 O5	0.00186818	6.66893	26.9986	Public	NA
	methyl 8-hydroxy-4,5,7,10,14,14-hexamethyl-6,17-dioxo-16-oxapentacyclo[13.2.2.0	0.25674	0.00013915	1.8024	ASJ:CON	POS	7.969	459.263	C26 H34 O6	17.027	38502.2	35.7497	Public	NA
	L-Fucose	0.326092	0.000628954	1.72897	ASJ:CON	POS	7.972	164.069	C6 H12 O5	NA	NA	NA	HMDB	Carbohydrates
	Tutin	0.0652734	9.86088e-09	3.03689	ASJ:CON	POS	7.976	294.11	C15 H18 O6	NA	NA	NA	NA	NA
	Glycerol phenylbutyrate	0.455197	0.0335034	1.36541	ASJ:CON	POS	7.976	530.267	C33 H38 O6	NA	NA	NA	HMDB	NA
	Chlorethylclonidine	0.0649178	3.64691e-10	3.04763	ASJ:CON	POS	7.977	334.05	C13 H17 Cl3 N4	NA	NA	NA	HMDB	NA
	4-Amino-1-[(2R,5R)-5-(hydroxymethyl)-4-sulfanyloxolan-2-yl]pyrimidin-2-one	0.150612	1.02682e-05	2.33151	ASJ:CON	POS	7.979	243.067	C9 H13 N3 O3 S	NA	NA	NA	HMDB	NA
	Columbianadin	0.105716	5.83174e-10	2.53635	ASJ:CON	NEG	7.982	328.131	C19 H20 O5	NA	NA	NA	HMDB	NA
	2H-Pyran-2-one	0.345396	1.50272e-06	1.68382	ASJ:CON	POS	7.983	96.0212	C5 H4 O2	NA	NA	NA	HMDB	NA
	Furofuran	0.51101	0.000413047	1.14181	ASJ:CON	POS	7.986	108.021	C6 H4 O2	NA	NA	NA	HMDB	NA
	Cyclobis-1,6-alpha-nigerosyl; Cycloalternan;	0.605886	1.21065e-06	1.24492	ASJ:CON	POS	7.986	648.211	C24 H40 O20	NA	NA	NA	NA	NA
	ginsenoside Rk1	0.509231	1.71191e-07	1.49243	ASJ:CON	POS	7.986	766.487	C42 H70 O12	NA	NA	NA	HMDB	NA
	Wander	0.591251	2.71133e-06	1.2795	ASJ:CON	POS	7.987	486.158	C26 H23 Cl N6 O2	NA	NA	NA	HMDB	NA
	Vinylcyclohexene	0.582838	0.00108857	1.48874	ASJ:CON	POS	7.988	108.094	C8 H12	NA	NA	NA	HMDB	NA
	alpha-curcumene	0.612191	0.00313416	1.16675	ASJ:CON	POS	7.988	202.172	C15 H22	NA	NA	NA	NA	NA
	Ginsenoside Rg3	0.588231	2.39506e-07	1.29196	ASJ:CON	POS	7.988	784.498	C42 H72 O13	NA	NA	NA	NA	NA
	4,4'-Diapophytofluene	0.0577168	1.11839e-17	3.31317	ASJ:CON	POS	7.989	406.36	C30 H46	NA	NA	NA	NA	NA
	Chlorambucil-tertiary butyl ester	0.541846	3.55521e-05	1.40238	ASJ:CON	POS	7.99	359.143	C18 H27 Cl2 N O2	NA	NA	NA	HMDB	NA
	Ethyl octadeca-9,12,15-trienoate	0.507786	0.000167514	1.51001	ASJ:CON	POS	8.02	306.256	C20 H34 O2	NA	NA	NA	HMDB	NA
	2-Hydroxymyristoylcarnitine	1.79985	0.00230597	1.05391	ASJ:CON	POS	8.021	387.299	C21 H41 N O5	NA	NA	NA	HMDB	Fatty acyls[FA]
	N-(1-Pyrenyl)iodoacetamide	0.169387	8.05763e-12	2.60031	ASJ:CON	NEG	8.025	384.995	C18 H12 I N O	NA	NA	NA	HMDB	NA
	Ethylestrenol	0.511408	0.000380045	1.51894	ASJ:CON	POS	8.041	288.245	C20 H32 O	NA	NA	NA	HMDB	NA
	14-O-(beta-D-glucopyranosyl)-7S,14R-dihydroxy-7,9,13,17-tetramethyl-2E,4E,8E,10E,12E,16E-octadecahexaenoic acid	0.510543	0.000112066	1.55331	ASJ:CON	POS	8.063	522.281	C28 H42 O9	NA	NA	NA	NA	NA
	2,2-Dimethyl-N-(2,4,6-trimethoxyphenyl)dodecanamide	1.69413	0.00328022	1.17198	ASJ:CON	POS	8.066	393.288	C23 H39 N O4	NA	NA	NA	HMDB	NA
	Melanin	0.0021208	1.16734e-36	4.85777	ASJ:CON	POS	8.132	318.066	C18 H10 N2 O4	NA	NA	NA	HMDB	Benzene and derivatives
	Echitovenine;	0.337288	0.0219407	1.33059	ASJ:CON	NEG	8.135	396.205	C23 H28 N2 O4	NA	NA	NA	NA	Alkaloids
	Buspirone N-oxide	0.287745	0.0481612	1.25562	ASJ:CON	NEG	8.135	401.242	C21 H31 N5 O3	NA	NA	NA	HMDB	Organoheterocyclic compounds
	2-[7-acetyloxy-5-chloro-3-[(1E,3E)-3,5-dimethylhepta-1,3-dienyl]-7-methyl-6,8-dioxoisoquinolin-2-yl]propanoic acid	0.802016	0.0199405	1.22562	ASJ:CON	POS	8.146	461.299	C24 H28 Cl N O6	0.138558	300.455	3.52298	Public	NA
	ent-9-epi-9-A1-PhytoP	2.01228	9.47517e-06	1.34668	ASJ:CON	POS	8.185	308.199	C18 H28 O4	NA	NA	NA	NA	NA
	(2E,4E)-N-[2-[[(2R,3R,4R,5R,6S)-2-(1,2-Dihydroxyethyl)-4,5-dihydroxy-6-(7H-purin-6-ylamino)oxan-3-yl]amino]-2-oxoethyl]tetradeca-2,4-dienamide	2.12436	0.00530714	1.07546	ASJ:CON	POS	8.188	589.325	C28 H43 N7 O7	NA	NA	NA	HMDB	NA
	Caryophyllene [T(-)]	0.185067	4.80511e-05	1.86886	ASJ:CON	POS	8.2	190.172	C14 H22	7.10048e-05	0.373371	22.1923	Public	NA
	PC(18:1(11Z)/24:1(15Z))	1.81363	0.000407679	1.11115	ASJ:CON	POS	8.22	869.688	C50 H96 N O8 P	NA	NA	NA	HMDB	Glycerophospholipids[GP]
	PS(O-18:0/0:0)	2.08618	0.00632981	1.1731	ASJ:CON	POS	8.243	511.327	C24 H50 N O8 P	NA	NA	NA	NA	NA
	Undecaprenol;	0.643692	7.0231e-05	1.06376	ASJ:CON	POS	8.262	764.72	C56 H92	NA	NA	NA	KEGG	Prenol lipids[PR]
	methyl (Z)-6-(3,7-dimethyl-2-oxo-1,3-benzoxazol-5-yl)-6-(3-methoxy-7-methyl-1,2-benzoxazol-5-yl)hex-5-enoate	0.217446	2.80256e-05	2.1123	ASJ:CON	NEG	8.263	450.181	C25 H26 N2 O6	NA	NA	NA	HMDB	NA
	Prednisolone hemisuccinate	0.325426	0.000450552	1.7429	ASJ:CON	NEG	8.263	460.21	C25 H32 O8	NA	NA	NA	HMDB	NA
	Confluentic acid	3.07922	0.00181902	1.28771	ASJ:CON	POS	8.293	1022.46	C28 H36 O8	522.218	1.04393e+06	1.01338	Public	NA
	14-Deoxy-11,12-didehydroandrographolide	0.544199	0.00663272	1.20935	ASJ:CON	POS	8.315	332.199	C20 H28 O4	NA	NA	NA	HMDB	NA
	Octyl 4-methoxycinnamic acid	2.82731	1.39043e-09	1.87731	ASJ:CON	POS	8.348	290.188	C18 H26 O3	-4.24625e-05	-0.146328	1.97247	Public	Polyketides[PK]
	Phenylpyruvic acid	3.63428	1.40336e-08	2.02109	ASJ:CON	POS	8.349	164.047	C9 H8 O3	NA	NA	NA	HMDB	Benzene and derivatives
	albocycline	3.26864	4.40159e-07	1.87488	ASJ:CON	POS	8.35	330.181	C18 H28 O4	21.9819	71323.8	47.0193	Public	NA
	Rphdhd	0.576322	0.0113939	1.07566	ASJ:CON	NEG	8.377	504.329	C26 H48 O9	NA	NA	NA	HMDB	NA
	Gamma-linolenyl carnitine	1.7396	0.000205421	1.12604	ASJ:CON	POS	8.396	421.319	C25 H43 N O4	NA	NA	NA	HMDB	NA
	Fesoterodine	3.61256	0.00644896	1.30367	ASJ:CON	POS	8.428	411.277	C26 H37 N O3	NA	NA	NA	HMDB	Benzene and derivatives
	1-acyl-PAF	1.93442	0.018962	1.01394	ASJ:CON	POS	8.507	537.343	C26 H52 N O8 P	NA	NA	NA	HMDB	NA
	(3R)-4,4-dimethyl-3-[(2S,3R,4S,5S,6R)-3,4,5-trihydroxy-6-(hydroxymethyl)oxan-2-yl]oxyoxolan-2-one	0.663469	0.0112471	1.96086	ASJ:CON	NEG	8.518	292.117	C12 H20 O8	0.000889673	3.04562	22.6955	Public	NA
	Derrustone	0.442635	0.0002155	2.16315	ASJ:CON	NEG	8.549	326.078	C18 H14 O6	-0.00114371	-3.50748	43.5349	Public	NA
	2-Gonen	0.755865	0.0099987	1.15829	ASJ:CON	POS	8.55	230.204	C17 H26	NA	NA	NA	HMDB	NA
	Phorbol-12,13-dibutyrate	0.678722	0.00979995	1.40335	ASJ:CON	POS	8.55	504.27	C28 H40 O8	NA	NA	NA	HMDB	NA
	2-[(1E,3E,5E)-3,7-Dimethylnona-1,3,5,8-tetraenyl]-1,3,3-trimethylcyclohexene	0.716694	0.0105419	1.34658	ASJ:CON	POS	8.551	270.235	C20 H30	NA	NA	NA	HMDB	NA
	[(1R,5R,9S,13S)-5,9,13-trimethyltetracyclo[11.2.1.0	0.694112	0.00857383	1.38656	ASJ:CON	POS	8.551	288.245	C20 H32 O	2.81379e-05	0.097618	3.74744	Public	NA
	12-Hydroxyheptadeca-5,8,10-trienoic acid	2.64086	0.0035945	1.24315	ASJ:CON	POS	8.598	280.204	C17 H28 O3	NA	NA	NA	HMDB	NA
	1-Hydroxyibuprofen	0.541332	0.00160375	1.26602	ASJ:CON	POS	8.629	222.126	C13 H18 O3	NA	NA	NA	HMDB	Phenylpropanoic acids
	(4R)-3-methylidene-4-[(E)-3-methyl-4-(4-methyl-5-oxooxolan-2-yl)but-2-enyl]oxolan-2-one	0.532993	0.00144844	1.31726	ASJ:CON	POS	8.629	264.136	C15 H20 O4	4.44396e-05	0.168245	20.8993	Public	NA
	methyl 2-[4-ethenyl-2,6-dihydroxy-3-(3-hydroxyprop-1-en-2-yl)-4-methylcyclohexyl]prop-2-enoate	0.532873	0.00257424	1.24879	ASJ:CON	POS	8.629	296.162	C16 H24 O5	1.33584e-05	0.0451049	13.6934	Public	NA
	Quizalofop-P-tefuryl;	0.488453	0.000362533	1.58317	ASJ:CON	POS	8.629	428.113	C22 H21 Cl N2 O5	NA	NA	NA	NA	NA
	Nicardipine	4.84394	0.0371474	1.11763	ASJ:CON	NEG	8.633	479.206	C26 H29 N3 O6	NA	NA	NA	HMDB	Pyridine and derivatives
	Irinotecan	3.80651	0.0175733	1.19869	ASJ:CON	POS	8.668	586.279	C33 H38 N4 O6	NA	NA	NA	HMDB	Alkaloids and derivatives
	Methanone, 1,1'-(1,4-piperazinediyl)bis(1-(6-(1H-benzimidazol-2-yl)-2-pyridinyl)-	0.529281	0.000525007	1.49152	ASJ:CON	POS	8.701	528.201	C30 H24 N8 O2	NA	NA	NA	HMDB	NA
	LMST05040007	2.13191	0.0228252	1.10649	ASJ:CON	NEG	8.716	557.339	C29 H51 N O7 S	NA	NA	NA	NA	NA
	Chenodeoxycholylphenylalanine	2.58492	0.00473367	1.27453	ASJ:CON	POS	8.745	539.359	C33 H49 N O5	-0.00184538	-3.42141	17.1109	Public	NA
	Allylestrenol	0.638637	0.00348505	1.2084	ASJ:CON	POS	8.839	300.245	C21 H32 O	NA	NA	NA	HMDB	Steroids and derivatives
	Dexanabinol	0.697093	0.00791467	1.27131	ASJ:CON	POS	8.898	386.282	C25 H38 O3	NA	NA	NA	HMDB	NA
	(9Z,12E)-15,16-dihydroxyoctadeca-9,12-dienoic acid	0.506221	6.15255e-05	1.39779	ASJ:CON	POS	8.997	312.23	C18 H32 O4	-4.92785e-05	-0.157828	37.9685	Public	NA
	Bardoxolone	1.98446	0.0183573	1.02122	ASJ:CON	POS	9.01	491.301	C31 H41 N O4	NA	NA	NA	HMDB	NA
	(S)-4-[(S)-2-((S)-1-Formyl-4-guanidino-butylcarbamoyl)-pyrrolidin-1-yl]-4-oxo-3-(2-propyl-pentanoylamino)-butyric acid methyl ester	0.693137	0.00529216	1.16637	ASJ:CON	POS	9.035	510.317	C24 H42 N6 O6	NA	NA	NA	HMDB	NA
	Rislenemdaz	0.306241	0.0104991	1.43398	ASJ:CON	POS	9.064	358.182	C19 H23 F N4 O2	NA	NA	NA	HMDB	NA
	Antofloxacin	0.697685	0.0262972	1.1697	ASJ:CON	POS	9.064	376.155	C18 H21 F N4 O4	NA	NA	NA	HMDB	NA
	Laserpitin;	0.596145	0.00557375	1.57568	ASJ:CON	NEG	9.106	450.262	C25 H38 O7	NA	NA	NA	KEGG	Terpenoids
	24-epi-Brassinolide;	5.62915	0.000215252	1.86927	ASJ:CON	NEG	9.136	480.345	C28 H48 O6	NA	NA	NA	NA	Terpenoids
	(6E)-2,6,10-trimethyldodeca-6,11-diene-2,3,10-triol	0.450917	0.00196388	1.233	ASJ:CON	POS	9.138	278.186	C15 H28 O3	21.9818	85798.2	19.5658	Public	NA
	Closantel	0.51676	0.0177518	1.34364	ASJ:CON	NEG	9.144	661.854	C22 H14 Cl2 I2 N2 O2	NA	NA	NA	HMDB	NA
	Buprenorphine	2.05281	0.00384018	1.16951	ASJ:CON	POS	9.159	467.301	C29 H41 N O4	-0.00217819	-4.66119	30.1004	Public	Benzene and derivatives
	PI(19:0/0:0)	3.46963	0.0233463	1.06211	ASJ:CON	POS	9.182	614.343	C28 H55 O12 P	NA	NA	NA	NA	NA
	2-methylene-4-oxo-pentanedioic acid	0.702039	0.00546109	1.29662	ASJ:CON	POS	9.223	158.022	C6 H6 O5	NA	NA	NA	NA	NA
	13-(acetyloxy)-1-hydroxy-8-(hydroxymethyl)-4,12,12,15-tetramethyl-5-oxotetracyclo[8.5.0.0	0.606251	0.00185357	1.68818	ASJ:CON	POS	9.23	472.244	C27 H36 O7	-0.00223003	-4.72219	31.7894	Public	NA
	Genipin 1-gentiobioside	0.77761	0.00725747	1.15315	ASJ:CON	POS	9.231	550.187	C23 H34 O15	NA	NA	NA	HMDB	NA
	Hypogeic acid	0.676166	0.002913	1.61868	ASJ:CON	POS	9.244	254.225	C16 H30 O2	NA	NA	NA	HMDB	Fatty acyls[FA]
	2-Nitrophenyl octyl ether	0.46538	0.000178083	1.33644	ASJ:CON	NEG	9.249	251.152	C14 H21 N O3	NA	NA	NA	HMDB	NA
	methyl palmitoleate	0.267276	2.72471e-07	1.9609	ASJ:CON	POS	9.25	268.24	C17 H32 O2	3.22234e-05	0.120129	15.7506	Public	NA
	(3E,5S,7R,8R,11E,13S,15R,16R)-3,5,7,11,13,15-hexamethyl-8,16-bis(1,3-oxazol-5-ylmethyl)-1,9-dioxacyclohexadeca-3,11-diene-2,10-dione	1.8842	0.00339052	1.10283	ASJ:CON	POS	9.274	515.299	C28 H38 N2 O6	17.0261	34170.3	18.9928	Public	NA
	N-Despropyl-rotigotine	1.78154	0.00231948	1.14428	ASJ:CON	POS	9.275	273.12	C16 H19 N O S	NA	NA	NA	HMDB	Benzene and derivatives
	Darunavir	2.30513	0.000373955	1.43982	ASJ:CON	POS	9.275	547.237	C27 H37 N3 O7 S	NA	NA	NA	HMDB	Benzene and derivatives
	LysoPC(16:1(9Z)/0:0)	1.94892	0.00108635	1.18751	ASJ:CON	POS	9.276	493.317	C24 H48 N O7 P	NA	NA	NA	HMDB	Glycerophospholipids[GP]
	PE(16:1(9Z)/0:0)	3.22368	0.00100898	1.46242	ASJ:CON	POS	9.284	451.27	C21 H42 N O7 P	NA	NA	NA	NA	NA
	2,2'-Methylenebis(4-methyl-6-tert-butylphenol)	0.269524	2.96044e-07	2.00116	ASJ:CON	POS	9.344	340.24	C23 H32 O2	NA	NA	NA	HMDB	NA
	LMPK15030051	0.387641	0.000281523	1.66622	ASJ:CON	POS	9.348	370.287	C25 H38 O2	NA	NA	NA	NA	NA
	Isomurolic acid	0.711799	0.0235042	1.43358	ASJ:CON	NEG	9.352	368.254	C21 H36 O5	-0.00250697	-6.80768	26.7085	Public	NA
	Aacocf3	0.353652	1.20238e-05	2.00902	ASJ:CON	POS	9.361	356.233	C21 H31 F3 O	NA	NA	NA	HMDB	NA
	2-Amino-4-methylpentanal	1.72545	0.000302579	1.71679	ASJ:CON	POS	9.367	115.1	C6 H13 N O	NA	NA	NA	HMDB	NA
	(4E,7E,10E,13E)-Hexadeca-4,7,10,13-tetraenoic acid	0.386613	0.0142845	1.15712	ASJ:CON	POS	9.375	248.178	C16 H24 O2	NA	NA	NA	HMDB	NA
	LysoPC(15:0/0:0)	1.69182	0.00120671	1.04869	ASJ:CON	POS	9.379	481.317	C23 H48 N O7 P	NA	NA	NA	HMDB	Glycerophospholipids[GP]
	MIPC(t18:0/18:0(2OH))	0.612215	0.0048732	1.49765	ASJ:CON	POS	9.399	1003.62	C48 H94 N O18 P	NA	NA	NA	NA	NA
	Schizonepetoside E;	1.46262	8.60197e-06	1.0271	ASJ:CON	NEG	9.452	348.179	C16 H28 O8	NA	NA	NA	NA	NA
	Gymnodimine; Gymnodimine A; GYM A;	1.73386	0.00273807	1.03804	ASJ:CON	POS	9.471	507.333	C32 H45 N O4	NA	NA	NA	NA	Marine biotoxins
	Cer(d18:1/16:0)	0.480854	2.65964e-09	1.61898	ASJ:CON	POS	9.482	537.513	C34 H67 N O3	NA	NA	NA	HMDB	Sphingolipids[SP]
	LMST01031065	2.03856	0.000161534	1.39759	ASJ:CON	NEG	9.547	508.376	C30 H52 O6	NA	NA	NA	NA	NA
	Scymnol	0.645428	0.00863725	1.08944	ASJ:CON	NEG	9.577	468.345	C27 H48 O6	NA	NA	NA	HMDB	NA
	5alpha-Cyprinol	0.575214	0.00918521	1.08605	ASJ:CON	NEG	9.586	452.35	C27 H48 O5	NA	NA	NA	HMDB	NA
	Mdp-gdp	1.88853	0.00655676	1.10519	ASJ:CON	POS	9.648	1042.7	C54 H98 N4 O15	NA	NA	NA	HMDB	NA
	PE(22:4(7Z,10Z,13Z,16Z)/0:0)	1.89405	0.000257123	1.29429	ASJ:CON	POS	9.656	529.317	C27 H48 N O7 P	NA	NA	NA	NA	NA
	6-beta-hydroxydexamethasone	0.581362	0.00493273	1.12594	ASJ:CON	POS	9.667	408.197	C22 H29 F O6	NA	NA	NA	HMDB	Steroids and derivatives
	UR-12947;	2.58296	0.0215263	1.01882	ASJ:CON	POS	9.673	563.226	C26 H37 N5 O5 S2	NA	NA	NA	NA	NA
	(Z)-7-[(1R,3S,4S,5R)-3-[(E,3R)-3-Hydroxyoct-1-enyl]-6-thiabicyclo[3.1.1]heptan-4-yl]hept-5-enoic acid	0.0309804	0.0218696	1.42982	ASJ:CON	NEG	9.68	366.223	C21 H34 O3 S	NA	NA	NA	HMDB	NA
	N-(15-methyl-3-(12-methyl-tridecanoyloxy)-hexadecanoyl)-glycine	0.413896	0.00579369	1.17582	ASJ:CON	POS	9.699	539.492	C33 H65 N O4	NA	NA	NA	NA	NA
	1,2-Diethylbenzene	0.588502	0.00113622	1.37988	ASJ:CON	POS	9.77	134.11	C10 H14	NA	NA	NA	HMDB	NA
	2,4-bis(3-methylbut-2-enyl)-5-pentylbenzene-1,3-diol	0.620473	0.00326849	1.24104	ASJ:CON	POS	9.774	316.24	C21 H32 O2	-0.000103033	-0.325808	23.172	Public	NA
	MG(0:0/16:0/0:0)	18.4284	3.61811e-11	3.12008	ASJ:CON	POS	9.818	330.277	C19 H38 O4	NA	NA	NA	HMDB	Glycerolipids[GL]
	Alisol A	0.298485	0.034934	1.02071	ASJ:CON	NEG	9.819	490.366	C30 H50 O5	NA	NA	NA	HMDB	NA
	Ptilosteroid C	15.1765	1.33261e-08	2.85495	ASJ:CON	POS	9.821	430.202	C21 H34 O7 S	NA	NA	NA	NA	NA
	4-[1-(1,3-benzodioxol-5-yl)propan-2-yl]-4,5-dimethoxy-2-prop-2-enylcyclohexa-2,5-dien-1-one	0.542605	0.0018204	1.05562	ASJ:CON	POS	9.846	356.164	C21 H24 O5	0.00212111	5.95547	15.522	Public	NA
	Stoloniferone H	2.23083	0.00171334	1.30021	ASJ:CON	POS	9.858	444.324	C28 H44 O4	NA	NA	NA	NA	NA
	LMFA08020283	1.66551	0.00720272	1.06891	ASJ:CON	POS	9.866	430.306	C22 H42 N2 O6	NA	NA	NA	NA	NA
	1,1,1-Trifluoroheptadecan-2-one	0.376873	8.99913e-07	1.73166	ASJ:CON	POS	9.885	308.233	C17 H31 F3 O	NA	NA	NA	HMDB	NA
	Osirisyne G	0.523035	0.00288538	1.12758	ASJ:CON	POS	9.907	812.507	C47 H72 O11	NA	NA	NA	NA	NA
	Glycyl-proline-1-naphthylamide	0.405299	0.0038152	1.13776	ASJ:CON	POS	9.909	297.149	C17 H19 N3 O2	NA	NA	NA	HMDB	NA
	PS(16:0/12:0)	4.73711	9.57023e-07	2.13014	ASJ:CON	POS	9.952	679.442	C34 H66 N O10 P	NA	NA	NA	NA	NA
	2,3-Dihydro-5-hydroxy-2,2-dipentyl-4,6-di-tert-butylbenzofuran	0.549877	0.00997799	1.13249	ASJ:CON	POS	9.999	388.334	C26 H44 O2	NA	NA	NA	HMDB	NA
