# Supplementary material for: Metabolomics analysis of patients with Schistosoma japonicum infection based on UPLC-MS method
Source: Parasit Vectors. 2024 Aug 20;17:350. doi: 10.1186/s13071-024-06429-9 (PMC11334362; doi:10.1186/s13071-024-06429-9)
Supplement: Supplementary file 6 — Supplementary Material 6: Table S2.Molecular information of differential metabolites between CSJ and ASJ groups_ESM. [file 13071_2024_6429_MOESM6_ESM.xlsx]

## Sheet: Sheet1
	TableS1.Molecular information of differential metabolites between CON and CSJ groups
	Name	Fold Change	pvalue	VIP	Sample	Ion Mode	RT	Molecular Weight	Formula	Delta Mass Da	Delta Mass ppm	Match	Database	Final Class
	L-Tyrosine	0.529571	9.14793e-11	1.3639	CSJ:CON	POS	0.862	181.074	C9 H11 N O3	7.7126e-05	0.425937	98.2269	BMDB	Amino acids
	4-Hydroxyproline	2.16934	0.00070406	1.25904	CSJ:CON	POS	0.9	131.07	C5 H9 N O3	0.0113477	86.5854	88.9912	Decode	Amino acids, peptides, and analogues
	Glycoursodeoxycholic acid	0.633606	3.42095e-05	1.29986	CSJ:CON	POS	7.686	449.314	C26 H43 N O5	0.000130728	0.29095	87.5851	BMDB2	Bile acids, alcohols and derivatives
	Hyodeoxycholic acid	0.583791	0.000264273	1.17986	CSJ:CON	POS	8.273	372.266	C24 H40 O4	-20.0263	-51049.4	93.4339	BMDB2	Bile acids, alcohols and derivatives
	Glycodeoxycholic acid	0.570399	0.0151641	1.07409	CSJ:CON	POS	8.581	471.296	C26 H43 N O5	21.9821	48923.7	86.8489	BMDB2	Bile acids, alcohols and derivatives
	Gluconic acid	0.600028	6.92675e-09	1.18	CSJ:CON	NEG	0.752	196.058	C6 H12 O7	1.90941e-05	0.0973898	91.1573	BMDB	Carbohydrates
	O-ACETYLCARNITINE	2.71186	5.31161e-05	1.89204	CSJ:CON	POS	0.825	203.116	C9 H17 N O4	6.73588e-05	0.331628	96.2839	BMDB	Fatty acyls[FA]
	Indole-3-propionic acid	1.34828	0.0213843	1.37898	CSJ:CON	POS	5.902	189.079	C11 H11 N O2	5.43708e-05	0.287556	98.1036	BMDB2	Indole and derivatives
	2-Hydroxy-4-(methylthio)butanoic acid	0.20224	3.98082e-11	2.21329	CSJ:CON	NEG	1.305	150.035	C5 H10 O3 S	-4.76915e-05	-0.317869	99.473	NA	NA
	Glycohyodeoxycholic acid	0.379156	1.53232e-11	1.8066	CSJ:CON	POS	7.694	429.288	C26 H43 N O5	-20.026	-44570.1	94.6163	BMDB2	NA
	L-CARNITINE	21.8116	3.52008e-18	3.01707	CSJ:CON	POS	0.828	183.087	C7 H15 N O3	21.9821	136446	66.165	BMDB	Organic nitrogen compounds
	Cotinine N-oxide	0.457413	0.000313204	1.74737	CSJ:CON	POS	1.015	192.09	C10 H12 N2 O2	0.000163532	0.851329	91.8383	Decode	Pyridine and derivatives
	Trigonelline	0.580597	1.94223e-12	1.33978	CSJ:CON	POS	5.921	137.048	C7 H7 N O2	0.00011393	0.831315	82.5674	mzCloud	Alkaloids and derivatives
	Ethylparaben	0.790958	1.16433e-06	1.47153	CSJ:CON	NEG	5.103	166.063	C9 H10 O3	-0.000297548	-1.79178	61.1581	Public	Benzene and derivatives
	1-Naphthol	0.0824889	2.37369e-36	3.06472	CSJ:CON	NEG	5.632	144.058	C10 H8 O	8.94315e-06	0.0620804	89.7045	mzCloud	Benzene and derivatives
	Propylparaben	1.37539	0.0116345	1.16703	CSJ:CON	NEG	5.982	180.079	C10 H12 O3	9.68198e-06	0.0537653	61.7299	mzCloud	Benzene and derivatives
	Rhein	0.26765	2.9954e-08	2.71608	CSJ:CON	NEG	6.467	284.032	C15 H8 O6	-5.3852e-05	-0.189598	63.439	Public	Benzene and derivatives
	4-tert-Amylphenol	1.80475	7.20333e-15	3.47194	CSJ:CON	NEG	6.713	164.12	C11 H16 O	4.60151e-05	0.280375	79.0093	mzCloud	Benzene and derivatives
	Irbesartan	2.43539	3.1877e-13	3.29377	CSJ:CON	POS	7.187	428.233	C25 H28 N6 O	5.47244e-05	0.127791	78.0554	Public	Benzene and derivatives
	Tauroursodeoxycholic acid	0.273619	0.0059479	1.34558	CSJ:CON	NEG	7.699	499.298	C26 H45 N O6 S	0.000800958	1.60417	88.5482	mzCloud	Bile acids, alcohols and derivatives
	Glycocholic acid	0.425374	0.00213482	1.3225	CSJ:CON	NEG	8.003	465.309	C26 H43 N O6	7.45392e-05	0.160193	91.3248	mzCloud	Bile acids, alcohols and derivatives
		0.606755	0.00447578	1.02471	CSJ:CON	NEG	8.067	454.293	C24 H40 O5	46.0055	112679	77.7064	mzCloud	Bile acids, alcohols and derivatives
	Taurochenodeoxycholic acid	0.255403	2.33961e-07	2.20052	CSJ:CON	NEG	8.428	499.297	C26 H45 N O6 S	-0.000158138	-0.316721	91.4996	mzCloud	Bile acids, alcohols and derivatives
	GLYCOCHENODEOXYCHOLATE	0.429366	0.00213165	1.32221	CSJ:CON	NEG	8.476	449.314	C26 H43 N O5	0.000245377	0.546114	97.41	BMDB	Bile acids, alcohols and derivatives
	Taurocholic acid	0.468451	8.02258e-13	1.61455	CSJ:CON	POS	8.862	515.292	C26 H45 N O7 S	0.000438607	0.851182	92.2234	BMDB2	Bile acids, alcohols and derivatives
	L-Threonic acid	0.555463	9.84239e-06	1.15151	CSJ:CON	NEG	0.751	136.037	C4 H8 O5	8.39286e-05	0.616954	87.7138	mzCloud	Carbohydrates
	7-Hydroxycoumarine	0.6428	1.58781e-05	1.31476	CSJ:CON	POS	5.08	162.032	C9 H6 O3	0.000122328	0.754966	65.2141	mzCloud	Coumarins and derivatives
	Propionylcarnitine	3.55746	1.94904e-08	1.99388	CSJ:CON	POS	1.054	217.131	C10 H19 N O4	4.3283e-05	0.19934	94.8356	mzCloud	Fatty acyls[FA]
	Omeprazole	0.0655772	1.25919e-40	3.21097	CSJ:CON	POS	5.673	345.115	C17 H19 N3 O3 S	-8.3265e-06	-0.0241268	75.9565	Public	Imidazole and derivatives
	Pantoprazole	0.00162496	2.71391e-20	4.80203	CSJ:CON	POS	5.922	383.075	C16 H15 F2 N3 O4 S	1.05307e-05	0.02749	71.4167	Public	Imidazole and derivatives
	Omeprazole sulphone	0.0111652	3.95844e-06	2.60347	CSJ:CON	POS	6.055	361.11	C17 H19 N3 O4 S	-4.34595e-05	-0.12035	92.7444	mzCloud	Imidazole and derivatives
	1-Stearoylglycerol	80.0184	6.01323e-28	3.85999	CSJ:CON	POS	10.116	358.308	C21 H42 O4	-6.37515e-05	-0.177924	87.0977	mzCloud	NA
	D-Tetrahydropalmatine	2.0521	4.67867e-09	1.94981	CSJ:CON	POS	4.897	355.178	C21 H25 N O4	6.46829e-05	0.182114	63.6354	Public	NA
	NCGC00384561-01![1,3-dihydroxy-1-(7-methoxy-2-oxochromen-6-yl)-3-methylbutan-2-yl] 3-methylbutanoate [IIN-based: Match]	0.48612	9.77047e-07	1.56205	CSJ:CON	POS	4.947	378.169	C20 H26 O7	0.000803585	2.12494	60.1521	Public	NA
	Sulisobenzone	1.94297	2.85605e-10	2.69871	CSJ:CON	NEG	5.979	308.036	C14 H12 O6 S	4.67298e-05	0.151703	61.5095	Public	NA
	Perfluorobutanesulfonic acid	0.0058018	3.68531e-20	4.31279	CSJ:CON	NEG	6.277	299.95	C4 H F9 O3 S	3.42048e-05	0.114035	78.2019	Public	NA
	Cantharidin	0.407897	0.00166805	1.24715	CSJ:CON	POS	6.825	196.074	C10 H12 O4	0.000199286	1.01638	62.1701	mzCloud	NA
	Benzyl cinnamate	2.23544	4.42403e-12	2.49759	CSJ:CON	POS	7.018	238.1	C16 H14 O2	0.000121246	0.509225	83.0739	mzCloud	NA
	Triphenylphosphine oxide	0.659793	9.29806e-14	1.13406	CSJ:CON	POS	7.297	278.086	C18 H15 O P	-3.28301e-05	-0.118057	66.2615	Public	NA
	Spirolactone SC 14266	0.582843	3.51204e-08	1.69169	CSJ:CON	POS	7.527	340.204	C22 H28 O3	0.000277653	0.816137	75.1613	Public	NA
	D-(+)-Maltose	1.29416	9.82105e-08	1.51377	CSJ:CON	POS	7.989	364.098	C12 H22 O11	21.9819	64252.6	82.6598	mzCloud	NA
	Tanespimycin	0.241951	4.7022e-06	2.10289	CSJ:CON	NEG	8.427	567.285	C31 H43 N3 O8	-18.0202	-30787.6	78.8176	mzCloud	NA
	(+/-)9,10-dihydroxy-12Z-octadecenoic acid	0.683202	0.000109975	1.23911	CSJ:CON	NEG	8.456	314.246	C18 H34 O4	0.00012563	0.399783	92.8012	mzCloud	NA
	taurolithocholic acid	0.433235	7.57723e-05	1.91686	CSJ:CON	NEG	8.922	483.302	C26 H45 N O5 S	-0.000223508	-0.46246	66.1876	Public	NA
	glycolithocholic acid	0.717634	0.00138572	1.61544	CSJ:CON	NEG	8.978	433.319	C26 H43 N O4	9.72677e-05	0.224471	63.0142	Public	NA
	Cyromazine	162.976	3.21367e-32	4.36238	CSJ:CON	POS	5.374	166.097	C6 H10 N6	0.000433793	2.61169	79.4121	mzCloud	Organoheterocyclic compounds
	Stercobilin	0.599415	0.000777496	1.71409	CSJ:CON	NEG	7.284	594.342	C33 H46 N4 O6	0.000406287	0.683591	71.2978	mzCloud	Organoheterocyclic compounds
	Biliverdin	1.40556	0.0102882	1.05194	CSJ:CON	POS	7.573	582.249	C33 H34 N4 O6	0.000805748	1.38386	64.2639	BMDB	Organoheterocyclic compounds
	Bilirubin	2.0822	0.0026783	1.69838	CSJ:CON	NEG	7.732	584.264	C33 H36 N4 O6	0.00054151	0.926826	80.5185	mzCloud	Organoheterocyclic compounds
	Cafestol	1.8832	0.0198187	1.07721	CSJ:CON	POS	8.158	316.204	C20 H28 O3	7.87098e-07	0.00248921	76.936	mzCloud	Organoheterocyclic compounds
	Pyridoxal	0.235863	0.00186315	1.57489	CSJ:CON	POS	4.118	167.058	C8 H9 N O3	0.000135035	0.808312	64.4353	mzCloud	Pyridine and derivatives
	Torasemide	0.0296835	2.10506e-17	3.55344	CSJ:CON	POS	5.963	348.126	C16 H20 N4 O3 S	2.59428e-06	0.00745215	75.8692	Public	Pyridine and derivatives
	5a-Pregnan-3,20-dione	0.0450754	3.33145e-12	3.12847	CSJ:CON	POS	9.979	316.24	C21 H32 O2	-4.76707e-05	-0.150742	77.6846	mzCloud	Steroids and derivatives
	18-	0.740121	2.49917e-05	1.86334	CSJ:CON	POS	9.23	470.34	C30 H46 O4	0.000226238	0.48101	93.5829	mzCloud	Terpenoids
	D,L-Camphor	0.587232	5.64911e-06	1.10409	CSJ:CON	POS	9.839	152.12	C10 H16 O	-3.38077e-05	-0.222244	83.9789	mzCloud	Terpenoids
	Senecionine	0.601003	0.000297868	1.03112	CSJ:CON	POS	10.084	335.178	C18 H25 N O5	0.00477879	14.2577	34.259	mzCloud	Alkaloids
	Alpha-aminoadipate	3.61774	2.63477e-05	1.70282	CSJ:CON	POS	0.807	166.024	C6 H11 N O4	4.95551	30766.4	4.3267	BMDB	Amino acids, peptides, and analogues
	Mono(2-ethylhexyl) phthalate (MEHP)	0.560193	0.00192195	1.07281	CSJ:CON	NEG	6.874	278.15	C16 H22 O4	-0.0020953	-7.53294	46.4931	mzCloud	Benzene and derivatives
	Erythritol	9.1854	6.40104e-14	2.5928	CSJ:CON	POS	0.896	144.04	C4 H10 O4	21.9819	180094	24.9132	BMDB	Carbohydrates
	a-D-Mannose 1-phosphate	0.0262357	6.24509e-63	3.70108	CSJ:CON	NEG	3.828	260.025	C6 H13 O9 P	-0.00437549	-16.8269	32.6767	mzCloud	Carbohydrates
	Trehalose	1.20561	4.03282e-11	2.06579	CSJ:CON	POS	7.987	162.053	C12 H22 O11	-180.063	-526322	94.8684	BMDB	Carbohydrates
	Heptanoate	0.614231	1.59094e-05	1.08861	CSJ:CON	POS	3.17	112.089	C7 H14 O2	-18.0105	-138436	42.3703	BMDB	Fatty acyls[FA]
	Epicatechin	1.37006	0.0173592	1.04175	CSJ:CON	POS	3.588	290.077	C15 H14 O6	-0.00225932	-7.78865	43.2519	mzCloud	Flavonoids
	Myricetin	0.819567	5.13109e-10	2.37774	CSJ:CON	NEG	3.622	318.041	C15 H10 O8	0.00346177	10.8848	39.4913	mzCloud	Flavonoids
	NCGC00347722-02!(2Z)-2-[(E)-6-(hydroxymethyl)-2,4,8,10-tetramethyldodec-2-enylidene]-4-methylpentanedioic acid [IIN-based on: CCMSLIB00000847318]	0.0151243	2.65752e-11	3.64465	CSJ:CON	POS	10.108	342.256	C23 H40 O5	-54.0318	-136345	49.6814	Public	NA
	10-Nitrooleate	0.0277943	4.05957e-13	3.45003	CSJ:CON	POS	10.228	344.271	C18 H33 N O4	17.0305	52042.8	59.2466	mzCloud	NA
	taurohyodeoxycholic acid	0.377524	1.04819e-13	1.95844	CSJ:CON	POS	10.375	463.276	C26 H45 N O6 S	-36.0209	-72143.3	49.8994	BMDB2	NA
	(-)-Camphanic acid	0.158837	0.00569185	1.49105	CSJ:CON	NEG	2.231	198.089	C10 H14 O4	3.16378e-05	0.159715	58.9436	Public	NA
	4-O-methylolivetolcarboxylic acid	1.22634	0.00011939	1.47761	CSJ:CON	NEG	6.033	238.12	C13 H18 O4	-0.000118907	-0.499355	44.9836	Public	NA
	(2R)-5-methoxy-2-methyl-2,3,8,9-tetrahydrofuro[2,3-h]chromen-4-one	1.31186	0.0326211	1.10473	CSJ:CON	POS	6.223	234.089	C13 H14 O4	4.8154e-05	0.205708	48.8273	Public	NA
	4-hydroxy-3-(3-methylbut-2-enyl)benzoic acid	1.24971	8.49877e-11	2.73187	CSJ:CON	NEG	6.375	206.094	C12 H14 O3	-2.72336e-05	-0.132141	54.6438	Public	NA
	9-Acetylanthracene	0.0992737	2.92412e-16	2.88298	CSJ:CON	POS	7.419	220.089	C16 H12 O	0.00017611	0.800178	45.1467	Public	NA
	Prespatane	2.07088	0.00334895	1.33335	CSJ:CON	POS	8.206	204.188	C15 H24	2.62544e-05	0.128579	58.8346	Public	NA
	(2Z)-2-[(E)-6-(hydroxymethyl)-2,4,8,10-tetramethyldodec-2-enylidene]-4-methylpentanedioic acid	1.94305	3.70689e-07	1.09103	CSJ:CON	POS	8.221	413.314	C23 H40 O5	17.0263	42964.5	40.2833	Public	NA
	2,3-Dinor-11	0.340442	0.0180925	1.05409	CSJ:CON	POS	8.77	308.196	C18 H30 O5	-18.0128	-55218.7	35.1027	mzCloud	NA
	13,14-dihydro-15-keto-tetranor Prostaglandin D2	0.0140523	1.28078e-39	3.99928	CSJ:CON	NEG	9.249	280.171	C16 H26 O5	-18.0072	-60390.7	46.7462	mzCloud	NA
	Acetoacetate	2.11375	4.53314e-08	1.25437	CSJ:CON	POS	1.864	102.032	C4 H6 O3	7.62989e-05	0.747796	52.212	BMDB	Organic acids
	4-Hydroxy-3- methoxyphenylglycol sulfate	0.462403	0.000126788	1.74141	CSJ:CON	NEG	4.26	264.03	C9 H12 O7 S	-0.000300171	-1.13688	47.4075	mzCloud	Organic acids
	Oxoamide	0.269557	2.45924e-15	2.22651	CSJ:CON	POS	3.663	192.09	C10 H12 N2 O2	0.000186933	0.973152	43.5347	mzCloud	Organic oxygen compounds
	Eugenitin	0.64403	0.00108943	1.66459	CSJ:CON	POS	5.872	220.073	C12 H12 O4	-0.000146913	-0.667565	47.7179	Public	Organoheterocyclic compounds
	Phloretin	1.8831	4.81595e-15	3.74264	CSJ:CON	NEG	5.425	274.087	C15 H14 O5	0.00317016	11.5664	38.9187	mzCloud	Polyketides[PK]
	Ricinine	0.104052	2.9721e-21	2.89314	CSJ:CON	POS	1.566	164.056	C8 H8 N2 O2	-0.00237758	-14.4923	55.3638	mzCloud	Pyridine and derivatives
	D-d-Tocopherol	0.422212	0.000446738	1.29422	CSJ:CON	POS	10.056	402.35	C27 H46 O2	-4.42594e-06	-0.0110002	47.8197	mzCloud	Quinone
	Coenzyme Q1	2.10181	3.58685e-17	3.77443	CSJ:CON	NEG	6.543	251.131	C14 H18 O4	1.01033	4039.39	51.3857	mzCloud	Quinone
	O-Methylandrocymbine;	2.43287	2.90489e-12	2.48489	CSJ:CON	NEG	6.238	385.189	C22 H27 N O5	NA	NA	NA	NA	Alkaloids
	(-)-Annonaine; Anonaine;	2.68666	9.7854e-10	2.00873	CSJ:CON	NEG	6.545	265.11	C17 H15 N O2	NA	NA	NA	KEGG	Alkaloids
	Tiliacorine;	0.611048	9.99733e-08	1.29193	CSJ:CON	POS	8.489	576.263	C36 H36 N2 O5	NA	NA	NA	KEGG	Alkaloids
	Porphobilinogen	0.114326	2.37144e-06	2.38	CSJ:CON	POS	3.036	226.095	C10 H14 N2 O4	NA	NA	NA	HMDB	Amines
	LysoPE(22:6(4Z,7Z,10Z,13Z,16Z,19Z)/0:0)	1.92628	6.36292e-09	1.34425	CSJ:CON	POS	9.381	525.286	C27 H44 N O7 P	NA	NA	NA	HMDB	Amines and derivatives
	LysoPE(20:0/0:0)	1.73357	5.04608e-06	1.15811	CSJ:CON	POS	9.75	509.348	C25 H52 N O7 P	NA	NA	NA	HMDB	Amines and derivatives
	Glucoalyssin; 5-Methylsulfinylpentyl glucosinolate;	0.0245416	9.22383e-64	3.73524	CSJ:CON	NEG	6.666	451.063	C13 H25 N O10 S3	NA	NA	NA	KEGG	Amino acid related compounds
	Ornithine	0.46757	0.000213667	1.2283	CSJ:CON	NEG	0.803	132.09	C5 H12 N2 O2	2.10412e-05	0.159295	10.8647	Public	Amino acids, peptides, and analogues
	N-Heptanoylglycine	0.504185	3.40372e-07	1.49891	CSJ:CON	NEG	12.921	187.121	C9 H17 N O3	NA	NA	NA	HMDB	Amino acids, peptides, and analogues
	gamma-Glutamyltyrosine	0.473242	8.31549e-12	1.49755	CSJ:CON	POS	2.699	310.116	C14 H18 N2 O6	NA	NA	NA	HMDB	Amino acids, peptides, and analogues
	gamma-Glutamylthreonine	1.46039	2.91202e-05	1.78147	CSJ:CON	NEG	4.34	248.102	C9 H16 N2 O6	NA	NA	NA	HMDB	Amino acids, peptides, and analogues
	Piperacillin	0.114017	6.44043e-30	2.82842	CSJ:CON	POS	6.218	517.164	C23 H27 N5 O7 S	NA	NA	NA	HMDB	Amino acids, peptides, and analogues
	Enalapril	1.97277	4.12209e-07	1.07613	CSJ:CON	POS	8.206	376.202	C20 H28 N2 O5	NA	NA	NA	HMDB	Amino acids, peptides, and analogues
	Gallic acid	0.421493	6.64987e-12	1.67156	CSJ:CON	NEG	1.315	170.022	C7 H6 O5	NA	NA	NA	HMDB	Benzene and derivatives
	4-Hydroxypropofol	2.08184	1.4828e-06	1.39702	CSJ:CON	POS	10.005	194.131	C12 H18 O2	NA	NA	NA	HMDB	Benzene and derivatives
	Sulfisoxazole	0.510282	9.10461e-06	1.24951	CSJ:CON	POS	3.557	267.068	C11 H13 N3 O3 S	NA	NA	NA	HMDB	Benzene and derivatives
	Mexiletine	1.42116	2.25032e-09	1.99443	CSJ:CON	POS	3.957	179.131	C11 H17 N O	NA	NA	NA	HMDB	Benzene and derivatives
	Levofloxacin	0.144437	1.90663e-13	2.56923	CSJ:CON	POS	3.994	361.144	C18 H20 F N3 O4	NA	NA	NA	HMDB	Benzene and derivatives
	Moclobemide	0.466934	4.82702e-07	2.16364	CSJ:CON	NEG	4.708	268.098	C13 H17 Cl N2 O2	NA	NA	NA	HMDB	Benzene and derivatives
	4-Propylphenol;	0.594088	0.016217	1.14974	CSJ:CON	NEG	5.978	136.089	C9 H12 O	NA	NA	NA	NA	Benzene and derivatives
	Labetalol	1.7602	3.0106e-08	1.94669	CSJ:CON	POS	6.076	328.179	C19 H24 N2 O3	-5.68383e-05	-0.173193	31.9461	Public	Benzene and derivatives
	Buclizine	1.21448	5.61519e-06	2.43456	CSJ:CON	POS	6.247	432.233	C28 H33 Cl N2	NA	NA	NA	HMDB	Benzene and derivatives
	Bezafibrate	0.00733241	1.17004e-08	3.23507	CSJ:CON	NEG	6.659	361.11	C19 H20 Cl N O4	0.00169947	4.70628	25.3632	Public	Benzene and derivatives
	Propofol	2.00044	1.48316e-11	2.454	CSJ:CON	NEG	6.763	178.135	C12 H18 O	NA	NA	NA	HMDB	Benzene and derivatives
	Nepafenac	0.227311	2.5082e-06	1.97872	CSJ:CON	POS	6.881	254.106	C15 H14 N2 O2	NA	NA	NA	HMDB	Benzene and derivatives
	Triclosan sulfate	0.750271	3.61756e-10	3.03837	CSJ:CON	NEG	7.927	367.908	C12 H7 Cl3 O5 S	NA	NA	NA	HMDB	Benzene and derivatives
	Phenylpyruvic acid	1.95121	1.81801e-10	1.36846	CSJ:CON	POS	8.349	164.047	C9 H8 O3	NA	NA	NA	HMDB	Benzene and derivatives
	Buprenorphine	2.26203	3.25913e-05	1.42327	CSJ:CON	POS	9.159	467.301	C29 H41 N O4	-0.00217819	-4.66119	30.1004	Public	Benzene and derivatives
	N-Despropyl-rotigotine	1.62377	0.00150322	1.11882	CSJ:CON	POS	9.275	273.12	C16 H19 N O S	NA	NA	NA	HMDB	Benzene and derivatives
	Darunavir	2.05554	0.000148555	1.38837	CSJ:CON	POS	9.275	547.237	C27 H37 N3 O7 S	NA	NA	NA	HMDB	Benzene and derivatives
	Lithocholyltaurine	0.579881	5.14481e-07	1.17228	CSJ:CON	POS	10.389	483.301	C26 H45 N O5 S	NA	NA	NA	HMDB	Bile acids, alcohols and derivatives
	Taurochenodeoxycholate-3-sulfate	0.239786	9.48737e-09	2.14939	CSJ:CON	NEG	6.556	579.254	C26 H45 N O9 S2	NA	NA	NA	HMDB	Bile acids, alcohols and derivatives
	Glycochenodeoxycholate-3-sulfate	0.629571	0.000938366	1.10812	CSJ:CON	NEG	7.386	529.27	C26 H43 N O8 S	NA	NA	NA	HMDB	Bile acids, alcohols and derivatives
	1-[(5-Amino-5-carboxypentyl)amino]-1-deoxyfructose	1.8491	0.00102637	1.35084	CSJ:CON	NEG	0.84	308.158	C12 H24 N2 O7	NA	NA	NA	HMDB	Carbohydrates
	L-Fucose	0.208797	1.08263e-08	2.09806	CSJ:CON	POS	7.972	164.069	C6 H12 O5	NA	NA	NA	HMDB	Carbohydrates
	Coumesterol	1.38697	3.89522e-14	2.82044	CSJ:CON	NEG	6.628	268.037	C15 H8 O5	NA	NA	NA	HMDB	Coumarins and derivatives
	10Z-Nonadecenoic acid	0.0589882	3.46125e-11	3.04512	CSJ:CON	POS	10.456	296.272	C19 H36 O2	NA	NA	NA	HMDB	Fatty acyls[FA]
	3-Hydroxyhexanoylcarnitine	3.8436	6.45939e-06	2.50906	CSJ:CON	POS	3.319	275.173	C13 H25 N O5	NA	NA	NA	HMDB	Fatty acyls[FA]
	3-hydroxyoctanoyl carnitine	8.40751	8.82941e-07	2.86371	CSJ:CON	POS	5	303.205	C15 H29 N O5	NA	NA	NA	HMDB	Fatty acyls[FA]
	3-hydroxydecanoyl carnitine	4.39536	2.44957e-05	2.30238	CSJ:CON	POS	6.485	331.236	C17 H33 N O5	NA	NA	NA	HMDB	Fatty acyls[FA]
	9,12,13-TriHOME	0.729666	0.000399942	1.01231	CSJ:CON	NEG	7.111	330.241	C18 H34 O5	NA	NA	NA	HMDB	Fatty acyls[FA]
	3-hydroxydodecanoyl carnitine	4.08404	3.74491e-07	2.18976	CSJ:CON	POS	7.383	359.267	C19 H37 N O5	NA	NA	NA	HMDB	Fatty acyls[FA]
	Mupirocin	0.258062	2.00747e-07	2.18282	CSJ:CON	NEG	8.453	500.299	C26 H44 O9	NA	NA	NA	HMDB	Fatty acyls[FA]
	Genistein 4',7-O-diglucuronide	0.243875	8.78514e-10	2.5812	CSJ:CON	NEG	4.439	622.119	C27 H26 O17	NA	NA	NA	HMDB	Flavonoids
	Kaempferol 3-sulfate	0.729794	0.00125282	1.33124	CSJ:CON	NEG	5.819	366.005	C15 H10 O9 S	NA	NA	NA	HMDB	Flavonoids
	Luteolin 7-glucoside	0.646155	1.25571e-06	2.01813	CSJ:CON	NEG	5.955	448.101	C21 H20 O11	9.92191e-05	0.221421	24.3032	Public	Flavonoids
	Janthitrem B;	2.35816	2.14205e-05	1.03799	CSJ:CON	POS	8.694	585.344	C37 H47 N O5	NA	NA	NA	NA	Fungal toxins
	DG(20:2(11Z,14Z)/18:4(6Z,9Z,12Z,15Z)/0:0)	0.57246	1.63793e-05	1.07696	CSJ:CON	POS	12.702	640.505	C41 H68 O5	NA	NA	NA	HMDB	Glycerolipids[GL]
	MG(0:0/16:0/0:0)	23.0288	6.6155e-22	3.09929	CSJ:CON	POS	9.818	330.277	C19 H38 O4	NA	NA	NA	HMDB	Glycerolipids[GL]
	Glycerophosphocholine	0.23883	2.14456e-06	1.77906	CSJ:CON	POS	0.762	257.103	C8 H20 N O6 P	NA	NA	NA	HMDB	Glycerophospholipids[GP]
	LysoPC(22:0/0:0)	0.497319	1.35207e-06	1.25477	CSJ:CON	POS	10.473	579.427	C30 H62 N O7 P	NA	NA	NA	HMDB	Glycerophospholipids[GP]
	PC(18:3(6Z,9Z,12Z)/P-16:0)	0.680409	0.000595777	1.12045	CSJ:CON	POS	11.326	739.552	C42 H78 N O7 P	NA	NA	NA	HMDB	Glycerophospholipids[GP]
	PC(14:0/P-18:0)	1.52444	0.000922236	1.10957	CSJ:CON	POS	12.407	717.568	C40 H80 N O7 P	NA	NA	NA	HMDB	Glycerophospholipids[GP]
	PC(20:2(11Z,14Z)/20:3(5Z,8Z,11Z))	0.625316	9.99729e-07	1.06039	CSJ:CON	POS	12.541	835.609	C48 H86 N O8 P	NA	NA	NA	HMDB	Glycerophospholipids[GP]
	PC(O-18:0/22:6(4Z,7Z,10Z,13Z,16Z,19Z))	0.518362	0.000424793	1.10948	CSJ:CON	POS	12.542	819.615	C48 H86 N O7 P	NA	NA	NA	HMDB	Glycerophospholipids[GP]
	PC(18:1(11Z)/24:1(15Z))	1.92962	3.00607e-07	1.06699	CSJ:CON	POS	8.22	869.688	C50 H96 N O8 P	NA	NA	NA	HMDB	Glycerophospholipids[GP]
	LysoPC(20:5(5Z,8Z,11Z,14Z,17Z)/0:0)	2.12907	0.00398416	1.00253	CSJ:CON	POS	9.17	541.317	C28 H48 N O7 P	NA	NA	NA	HMDB	Glycerophospholipids[GP]
	LysoPC(16:1(9Z)/0:0)	1.88932	2.74713e-05	1.30658	CSJ:CON	POS	9.276	493.317	C24 H48 N O7 P	NA	NA	NA	HMDB	Glycerophospholipids[GP]
	LysoPC(22:6(4Z,7Z,10Z,13Z,16Z,19Z)/0:0)	1.83701	2.44712e-06	1.21862	CSJ:CON	POS	9.369	567.333	C30 H50 N O7 P	NA	NA	NA	HMDB	Glycerophospholipids[GP]
	LysoPC(15:0/0:0)	1.9387	1.3776e-06	1.36713	CSJ:CON	POS	9.379	481.317	C23 H48 N O7 P	NA	NA	NA	HMDB	Glycerophospholipids[GP]
	LysoPC(20:4(8Z,11Z,14Z,17Z)/0:0)	1.58727	6.28844e-05	1.08382	CSJ:CON	POS	9.386	543.333	C28 H50 N O7 P	NA	NA	NA	HMDB	Glycerophospholipids[GP]
	LysoPC(18:2(9Z,12Z)/0:0)	1.50362	4.86932e-05	1.018	CSJ:CON	POS	9.412	519.333	C26 H50 N O7 P	NA	NA	NA	HMDB	Glycerophospholipids[GP]
	LysoPC(14:0/0:0)	2.04032	4.69048e-06	1.068	CSJ:CON	POS	9.759	467.302	C22 H46 N O7 P	NA	NA	NA	HMDB	Glycerophospholipids[GP]
	5'-O-Desmethyl omeprazole	0.0842839	2.83021e-41	3.04527	CSJ:CON	NEG	5.698	331.099	C16 H17 N3 O3 S	NA	NA	NA	HMDB	Imidazole and derivatives
	5-Hydroxyomeprazole	0.183914	2.21897e-42	2.51879	CSJ:CON	NEG	5.926	361.11	C17 H19 N3 O4 S	NA	NA	NA	HMDB	Imidazole and derivatives
	Emedastine	0.618371	4.60117e-05	1.04243	CSJ:CON	POS	9.871	302.21	C17 H26 N4 O	NA	NA	NA	HMDB	Imidazole and derivatives
	Methylimidazoleacetic acid	0.189608	0.00168819	1.60094	CSJ:CON	POS	0.819	140.059	C6 H8 N2 O2	NA	NA	NA	HMDB	Imidazoles
	Imidazolelactic acid	0.644294	4.00664e-05	1.3476	CSJ:CON	POS	2.282	156.054	C6 H8 N2 O3	NA	NA	NA	HMDB	Imidazoles
	N-Deschlorobenzoyl indomethacin	2.1695	0.000207847	1.97667	CSJ:CON	POS	5.902	219.089	C12 H13 N O3	NA	NA	NA	HMDB	Indole and derivatives
	cyclic Melatonin	0.121939	4.31224e-09	2.58375	CSJ:CON	POS	7.427	230.106	C13 H14 N2 O2	NA	NA	NA	HMDB	Indole and derivatives
	Gymnodimine; Gymnodimine A; GYM A;	1.81999	2.96839e-05	1.25669	CSJ:CON	POS	9.471	507.333	C32 H45 N O4	NA	NA	NA	NA	Marine biotoxins
	Beclamide	0.599542	1.4309e-07	1.17592	CSJ:CON	NEG	0.752	197.062	C10 H12 Cl N O	NA	NA	NA	HMDB	NA
	Flumipropyn; S-23121;	0.369314	8.96946e-05	1.47591	CSJ:CON	POS	0.755	347.072	C18 H15 Cl F N O3	NA	NA	NA	NA	NA
	N-Acetyl-D-glucosaminate;	2.02109	0.0020715	1.1888	CSJ:CON	NEG	0.756	237.085	C8 H15 N O7	NA	NA	NA	KEGG	NA
	3,5-Bis(trifluoromethyl)benzoyl chloride	0.628036	2.85863e-05	1.05482	CSJ:CON	POS	0.787	275.978	C9 H3 Cl F6 O	NA	NA	NA	HMDB	NA
	Glucosamine, N-carbamoyl-(6CI)	1.46969	0.0247352	1.08497	CSJ:CON	POS	0.792	222.085	C7 H14 N2 O6	NA	NA	NA	HMDB	NA
	alpha-Muramic acid	2.02255	0.00175524	1.36405	CSJ:CON	POS	0.799	251.1	C9 H17 N O7	NA	NA	NA	HMDB	NA
	4-Aminohex-5-ynoic acid	3.61226	0.000968791	1.27032	CSJ:CON	POS	0.81	127.063	C6 H9 N O2	NA	NA	NA	HMDB	NA
	4-Aminophthalonitrile	0.357473	1.91284e-05	1.5529	CSJ:CON	POS	0.828	143.048	C8 H5 N3	NA	NA	NA	HMDB	NA
	Indolo[2,1-b]quinazoline-6,12-dione	0.593229	3.50766e-13	1.26878	CSJ:CON	NEG	0.836	248.058	C15 H8 N2 O2	NA	NA	NA	HMDB	NA
	11-Aminoundecanoic acid;	0.0800066	1.35475e-17	2.99629	CSJ:CON	POS	0.849	201.173	C11 H23 N O2	NA	NA	NA	NA	NA
	2-Pivalamidoacetic acid	2.32077	0.00011064	1.62661	CSJ:CON	NEG	0.85	159.09	C7 H13 N O3	NA	NA	NA	HMDB	NA
	5-(3-Hydroxybenzoyl)-2-thiophenesulfonamide	0.527378	4.31777e-10	1.35273	CSJ:CON	POS	0.87	282.996	C11 H9 N O4 S2	NA	NA	NA	HMDB	NA
	Dibasic sodium phosphate; Disodium phosphate;	0.579865	9.95904e-07	1.16444	CSJ:CON	POS	0.929	141.941	H Na2 O4 P	NA	NA	NA	NA	NA
	Lonidamine	2.47964	0.0129048	1.19421	CSJ:CON	NEG	0.981	320.012	C15 H10 Cl2 N2 O2	NA	NA	NA	HMDB	NA
	5-Hydroxyisourate;	0.599779	0.000440085	1.00123	CSJ:CON	POS	1.024	184.023	C5 H4 N4 O4	NA	NA	NA	NA	NA
	(2R,3R)-3-Methylglutamyl-5-semialdehyde-N6-lysine;	0.686494	8.68579e-14	1.12051	CSJ:CON	POS	1.735	273.169	C12 H23 N3 O4	NA	NA	NA	NA	NA
	KOBUSONE	0.553772	6.10529e-07	1.26004	CSJ:CON	POS	10.024	222.162	C14 H22 O2	0.000101152	0.455306	10.8547	Public	NA
	PS(P-16:0/13:0)	0.60314	6.39342e-11	1.19698	CSJ:CON	POS	10.024	677.463	C35 H68 N O9 P	NA	NA	NA	NA	NA
	Atevirdine	0.560844	1.1169e-05	1.17829	CSJ:CON	POS	10.083	379.202	C21 H25 N5 O2	NA	NA	NA	HMDB	NA
	Type III cyanolipid 18:2 ester	0.0520132	2.25149e-13	3.14161	CSJ:CON	POS	10.089	359.282	C23 H37 N O2	NA	NA	NA	NA	NA
	Type III cyanolipid 18:0 ester	0.0486221	1.22405e-12	3.19259	CSJ:CON	POS	10.157	363.313	C23 H41 N O2	NA	NA	NA	NA	NA
	Artemisinic acid	0.201839	3.22536e-08	2.18534	CSJ:CON	POS	10.16	234.162	C15 H22 O2	NA	NA	NA	HMDB	NA
	bilobol	0.0548403	4.80959e-13	3.12115	CSJ:CON	POS	10.16	318.256	C21 H34 O2	-8.04069e-05	-0.252649	36.4014	Public	NA
	Sterculic acid	0.0764939	6.47536e-12	2.88528	CSJ:CON	POS	10.212	294.256	C19 H34 O2	NA	NA	NA	HMDB	NA
	2,4,6-Tri-tert-butylphenol	0.547706	7.30015e-05	1.12441	CSJ:CON	POS	10.214	262.23	C18 H30 O	NA	NA	NA	HMDB	NA
	5beta-Pregnane-3alpha,20alpha-diol	0.0244865	1.09255e-12	3.50419	CSJ:CON	POS	10.316	320.272	C21 H36 O2	NA	NA	NA	HMDB	NA
	Phenylalanyl-prolyl-arginine	0.541195	0.00162717	1.05914	CSJ:CON	NEG	10.363	418.231	C20 H30 N6 O4	NA	NA	NA	HMDB	NA
	13-Docosenamide	0.536616	6.03004e-09	1.27254	CSJ:CON	POS	10.388	337.334	C22 H43 N O	NA	NA	NA	HMDB	NA
	bhos#36	2.03669	3.63351e-06	2.81	CSJ:CON	NEG	10.41	474.356	C26 H50 O7	NA	NA	NA	NA	NA
	Rosterolone	0.143923	6.61234e-27	2.66586	CSJ:CON	POS	10.425	346.287	C23 H38 O2	NA	NA	NA	HMDB	NA
	CerP(d18:1/14:0)	0.503856	0.000879994	1.08747	CSJ:CON	POS	10.466	589.447	C32 H64 N O6 P	NA	NA	NA	NA	NA
	PE-Cer(d15:1(4E)/22:0(2OH))	0.625324	8.08966e-09	1.11667	CSJ:CON	POS	10.645	718.563	C39 H79 N2 O7 P	NA	NA	NA	NA	NA
	PE-Cer(d14:1(4E)/22:1(13Z))	0.530568	1.1161e-07	1.25078	CSJ:CON	POS	10.788	686.536	C38 H75 N2 O6 P	NA	NA	NA	NA	NA
	PE(20:1(11Z)/13:0)	0.510152	0.000458748	1.06405	CSJ:CON	POS	10.98	703.516	C38 H74 N O8 P	NA	NA	NA	NA	NA
	LacCer(d18:1/16:0)	0.46227	2.37487e-11	1.50523	CSJ:CON	POS	11.119	861.618	C46 H87 N O13	NA	NA	NA	NA	NA
	1-(7Z-Hexadecenoyl)-2-(4Z,7Z,10Z,13Z,16Z,19Z-docosahexaenoyl)-sn-glycero-3-phosphocholine	0.0254367	0.00098154	2.14477	CSJ:CON	POS	11.302	803.545	C46 H78 N O8 P	NA	NA	NA	HMDB	NA
	PC(18:3(9Z,12Z,15Z)/19:1(9Z))	0.462752	0.00085375	1.08349	CSJ:CON	POS	11.704	795.577	C45 H82 N O8 P	NA	NA	NA	HMDB	NA
	PE(O-16:0/22:6(4Z,7Z,10Z,13Z,16Z,19Z))	1.49079	0.00385169	1.0307	CSJ:CON	POS	11.887	749.536	C43 H76 N O7 P	NA	NA	NA	NA	NA
	PS(O-20:0/20:3(8Z,11Z,14Z))	0.565524	3.00492e-07	1.31026	CSJ:CON	POS	12.279	827.605	C46 H86 N O9 P	NA	NA	NA	NA	NA
	PE(O-18:0/18:3(6Z,9Z,12Z))	0.607189	1.09575e-06	1.12978	CSJ:CON	POS	12.755	727.552	C41 H78 N O7 P	NA	NA	NA	NA	NA
	3,4-Dihydroxyphthalate; 3,4-Dihydroxyphthalic acid;	0.270502	0.00629486	1.1613	CSJ:CON	NEG	2.177	198.016	C8 H6 O6	NA	NA	NA	KEGG	NA
	5-(1-Hydroxyethyl)-4-methylthiazole	0.324826	0.00269856	1.22627	CSJ:CON	POS	2.493	143.041	C6 H9 N O S	NA	NA	NA	HMDB	NA
	3',5'-Dideoxythymidine	0.427237	1.08377e-07	1.51727	CSJ:CON	POS	2.883	210.101	C10 H14 N2 O3	NA	NA	NA	HMDB	NA
	1,3,7-Trimethyl-8-(3-chlorostyryl)xanthine	0.463337	5.89537e-08	1.66816	CSJ:CON	NEG	2.98	330.089	C16 H15 Cl N4 O2	NA	NA	NA	HMDB	NA
	Butanoic acid, 2,3-dihydroxypropyl ester	0.683766	0.00262091	1.42148	CSJ:CON	POS	3.196	162.089	C7 H14 O4	NA	NA	NA	HMDB	NA
	1,2,3-Trioxolane	2.11029	0.00433246	1.62767	CSJ:CON	POS	3.301	76.0161	C2 H4 O3	NA	NA	NA	HMDB	NA
	N-(4-Sulfophenyl)adenosine	0.53354	0.00156076	1.05785	CSJ:CON	POS	3.358	423.084	C16 H17 N5 O7 S	NA	NA	NA	HMDB	NA
	alpha-(4-Pyridyl-1-oxide)-N-tert-butylnitrone	2.41457	0.00045608	1.75291	CSJ:CON	POS	3.438	194.106	C10 H14 N2 O2	NA	NA	NA	HMDB	NA
	Divinylprotochlorophyllide; 2,4-Divinylprotochlorophyllide; Mg-2,4-Divinyl-phaeoporphyrin a5-monomethylester; 3,8-Divinyl protochlorophyllide a;	0.350646	9.8851e-19	1.92099	CSJ:CON	NEG	3.467	610.208	C35 H30 Mg N4 O5	NA	NA	NA	NA	NA
	Naptalam; N-1-Naphthylphthalamic acid;	0.462779	1.34287e-21	1.63061	CSJ:CON	POS	3.547	291.089	C18 H13 N O3	NA	NA	NA	NA	NA
	6-Methoxy-2,3,4,9-tetrahydro-1H-pyrido[3,4-b]indole	1.97798	1.62207e-12	2.60289	CSJ:CON	POS	3.557	202.111	C12 H14 N2 O	NA	NA	NA	HMDB	NA
	Benzo(1,2-b:4,3-b')dipyrrole-2-carboxylic acid, 3,6,7,8-tetrahydro-6-(aminocarbonyl)-5-hydroxy-4-methoxy-	0.116493	4.27564e-54	2.84203	CSJ:CON	NEG	3.595	291.085	C13 H13 N3 O5	NA	NA	NA	HMDB	NA
	3-oxo-C11-HSL	2.71866	0.000383794	1.14562	CSJ:CON	POS	3.677	283.178	C15 H25 N O4	7.26132e-05	0.256422	43.9984	Public	NA
	[5-hydroxy-3-(hydroxymethyl)-2-oxo-6-propan-2-ylcyclohex-3-en-1-yl] 3-methylpentanoate	0.00378436	2.27217e-31	4.57388	CSJ:CON	POS	3.748	315.205	C16 H26 O5	17.0265	57101.8	16.7914	Public	NA
	N-Ethyl-o-toluenesulfonamide	0.0374874	2.6032e-60	3.51266	CSJ:CON	POS	3.815	199.067	C9 H13 N O2 S	0.000157127	0.789316	10.8891	Public	NA
	Dansylglutamyl-glycyl-arginine chloromethyl ketone	0.0742168	6.35187e-58	3.12761	CSJ:CON	NEG	3.824	625.207	C26 H36 Cl N7 O7 S	NA	NA	NA	HMDB	NA
	4-Nitrophenyl-3-ketovalidamine; p-Nitrophenyl-3-ketovalidamine; N-(4-Nitrophenyl)-3-ketovalidamine;	1.3446	0.00431683	1.00709	CSJ:CON	POS	3.855	296.101	C13 H16 N2 O6	NA	NA	NA	KEGG	NA
	Clopidol	2.27763	0.00936319	1.51847	CSJ:CON	NEG	3.875	190.991	C7 H7 Cl2 N O	NA	NA	NA	HMDB	NA
	MEX_280.1544_16.8	21.9777	2.79463e-05	2.00331	CSJ:CON	POS	3.95	279.147	C15 H21 N O4	7.59195e-05	0.271969	28.8078	Public	NA
	Bioadykinin Fragment 1-5	1.39747	0.00258763	1.47085	CSJ:CON	POS	3.952	572.307	C27 H40 N8 O6	NA	NA	NA	HMDB	NA
	2-(1,3-Dimethyl-2,6-dioxo-1,2,3,6-tetrahydro-7H-purin-7-yl)-N-(4-isopropylphenyl)acetamide	2.00609	1.01534e-07	1.86132	CSJ:CON	POS	3.958	355.163	C18 H21 N5 O3	NA	NA	NA	HMDB	NA
	NCGC00380372-01!N-[1-(4-methoxy-6-oxopyran-2-yl)-2-methylbutyl]acetamide [IIN-based on: CCMSLIB00000848409]	0.242105	3.94185e-11	2.08158	CSJ:CON	POS	3.982	291.089	C13 H19 N O4	37.9571	149950	22.4871	Public	NA
	2-Methyl-1-nitroanthraquinone;	1.98636	1.32558e-13	2.80042	CSJ:CON	POS	4.089	267.054	C15 H9 N O4	NA	NA	NA	NA	NA
	8,9-Dihydro-8-(1-hydroxy-1-methylethyl)-2H-furo[2,3-h]1-benzopyran-2-one	0.732101	0.000110111	1.50901	CSJ:CON	POS	4.11	246.09	C14 H14 O4	NA	NA	NA	HMDB	NA
	Noopept	3.43196	0.000782137	1.45861	CSJ:CON	POS	4.269	318.158	C17 H22 N2 O4	NA	NA	NA	HMDB	NA
	LMPK12010141	0.0199547	1.04849e-22	3.77641	CSJ:CON	NEG	4.271	727.186	C35 H35 O17	NA	NA	NA	NA	NA
	Agehoustin C	1.95204	6.64951e-13	2.65566	CSJ:CON	NEG	4.331	448.137	C22 H24 O10	NA	NA	NA	NA	NA
	indol-2-one	0.554219	0.000310794	1.10827	CSJ:CON	POS	4.334	131.037	C8 H5 N O	NA	NA	NA	HMDB	NA
	Indole-3-acetyl-myo-inositol; Indol-3-ylacetyl-myo-inositol; Indole-3-ylacetyl-myo-inositol;	0.311854	6.04222e-31	2.08212	CSJ:CON	NEG	4.367	337.116	C16 H19 N O7	NA	NA	NA	KEGG	NA
	dehydrocurvularin	0.768769	0.000308955	1.35208	CSJ:CON	POS	4.444	290.116	C16 H18 O5	0.000761128	2.62353	24.4681	Public	NA
	Deacetoxy-7-Oxogedunin	0.771701	5.47133e-06	2.49956	CSJ:CON	POS	4.476	476.162	C26 H30 O6	37.9578	86621.3	12.3991	Public	NA
	(7E,13E)-9,15-dihydroxy-4,10,16-trimethyl-1,5,11-trioxacyclohexadeca-7,13-diene-2,6,12-trione	1.59771	7.01211e-10	2.03438	CSJ:CON	NEG	4.498	342.132	C16 H22 O8	0.000229336	0.670315	25.9675	Public	NA
	LMPK12010047	0.670775	2.49114e-15	1.16363	CSJ:CON	NEG	4.522	783.213	C38 H39 O18	NA	NA	NA	NA	NA
	Victorin C;	0.187337	5.56949e-48	2.5066	CSJ:CON	NEG	4.604	814.212	C31 H45 Cl3 N6 O13	NA	NA	NA	KEGG	NA
	(2R)-1-(4-Iodophenyl)-N-propan-2-ylpropan-2-amine	0.0478139	4.06442e-59	3.37959	CSJ:CON	POS	4.672	303.049	C12 H18 I N	NA	NA	NA	HMDB	NA
	(E)-1-(2,4-dihydroxyphenyl)-3-[4-(3-methylbut-2-enoxy)phenyl]prop-2-en-1-one	0.284834	2.08606e-07	1.85426	CSJ:CON	POS	4.694	346.117	C20 H20 O4	21.9804	67812.4	12.5535	Public	NA
	Combretastatin	0.578392	4.19901e-06	1.46954	CSJ:CON	POS	4.703	334.142	C18 H22 O6	NA	NA	NA	HMDB	NA
	NCGC00180266-02!3,8-dihydroxy-6-methyl-9-oxoxanthene-1-carboxylic acid [IIN-based on: CCMSLIB00000847899]	0.693949	0.00014432	1.06082	CSJ:CON	POS	4.73	268.037	C15 H10 O6	-18.0103	-62962.6	10.1602	Public	NA
	Prolinedithiocarbamate	0.685926	0.000129252	1.06355	CSJ:CON	POS	4.731	147.018	C5 H9 N S2	NA	NA	NA	HMDB	NA
	Isofraxidin	1.23267	0.00287483	1.07582	CSJ:CON	POS	4.773	239.079	C11 H10 O5	17.0266	76678.2	5.77605	Public	NA
	riboflavin thiamine	0.149245	1.91309e-10	2.39481	CSJ:CON	POS	4.792	408.109	C17 H20 N4 O6 S	NA	NA	NA	HMDB	NA
	(Z)-3-[4-methoxy-2-[(2S,3R,4S,5S,6R)-3,4,5-trihydroxy-6-(hydroxymethyl)oxan-2-yl]oxyphenyl]prop-2-enoic acid	0.111491	4.07582e-22	2.95121	CSJ:CON	NEG	4.804	356.111	C16 H20 O9	0.00024336	0.683384	14.423	Public	NA
	(R)-N-(Quinuclidin-3-yl)furo(2,3-C)pyridine-5-carboxamide	0.207027	6.49033e-45	2.43249	CSJ:CON	NEG	4.806	271.131	C15 H17 N3 O2	NA	NA	NA	HMDB	NA
	N-(p-Toluenesulfonyl)-L-phenylalanine	1.21334	0.000556617	1.57908	CSJ:CON	POS	4.808	319.087	C16 H17 N O4 S	NA	NA	NA	HMDB	NA
	1,1-Diphenyl-2-(4-methoxyphenyl)propene;	1.30335	0.000636137	1.67016	CSJ:CON	POS	4.821	300.151	C22 H20 O	NA	NA	NA	NA	NA
	1-Nitrohydroxyphenyl-N-benzoylalanine	1.87625	1.39732e-15	3.22979	CSJ:CON	POS	4.825	330.085	C16 H14 N2 O6	NA	NA	NA	HMDB	NA
	Urolithin c 3-sulfate	1.51798	3.45285e-06	2.86384	CSJ:CON	NEG	4.841	323.994	C13 H8 O8 S	NA	NA	NA	HMDB	NA
	(2S)-2-Amino-3-[4-[(2S)-2-amino-3-(4-hydroxyphenyl)propanoyl]oxy-3-chlorophenyl]propanoic acid	0.0181747	2.53591e-45	3.88305	CSJ:CON	POS	4.841	378.1	C18 H19 Cl N2 O5	NA	NA	NA	HMDB	NA
	Amoxicilloyl	0.414866	4.27527e-27	1.80641	CSJ:CON	POS	4.86	381.136	C17 H23 N3 O5 S	NA	NA	NA	HMDB	NA
	Anhydrobrazilic Acid	0.134152	8.43524e-25	2.75082	CSJ:CON	POS	4.898	234.053	C12 H10 O5	6.51625e-05	0.278409	57.3267	Public	NA
	2-Amino-2-methyl-1,3-propanediol	2.4476	3.04392e-06	1.18451	CSJ:CON	POS	5.008	105.079	C4 H11 N O2	NA	NA	NA	HMDB	NA
	LMPK12113357	2.34743	1.94651e-07	1.65128	CSJ:CON	POS	5.067	392.074	C18 H16 O10	NA	NA	NA	NA	NA
	4-Piperidinol, 1-hydroxy-2,2,6,6-tetramethyl-	1.49743	1.18363e-05	1.86118	CSJ:CON	POS	5.07	173.142	C9 H19 N O2	NA	NA	NA	HMDB	NA
	Cyclopropanecarboxamide, 1,2,2,3,3-pentamethyl-	1.58407	5.00357e-05	1.74419	CSJ:CON	POS	5.071	155.131	C9 H17 N O	NA	NA	NA	HMDB	NA
	N-(6-Oxo-6H-dibenzo[b,d]pyran-3-yl)maleamic acid;	0.750693	0.000690322	1.05658	CSJ:CON	POS	5.079	309.064	C17 H11 N O5	NA	NA	NA	NA	NA
	Hydroxydehydro Nifedipine Carboxylate	1.67334	5.89336e-15	3.20013	CSJ:CON	POS	5.083	346.08	C16 H14 N2 O7	NA	NA	NA	HMDB	NA
	Ancymidol	0.487581	1.33945e-05	1.32798	CSJ:CON	NEG	5.201	256.121	C15 H16 N2 O2	NA	NA	NA	HMDB	NA
	Cyclo(L-Phe-L-Pro)	3.26141	5.60389e-06	2.18407	CSJ:CON	POS	5.225	244.121	C14 H16 N2 O2	NA	NA	NA	HMDB	NA
	Clopidogrel carboxylic acid	2.14097	5.77136e-16	3.27176	CSJ:CON	POS	5.313	307.043	C15 H14 Cl N O2 S	NA	NA	NA	HMDB	NA
	Minoxidil Glucuronide	1.20004	0.000533519	1.54557	CSJ:CON	POS	5.332	385.158	C15 H23 N5 O7	NA	NA	NA	HMDB	NA
	Pseudobaptigenin methyl ether	1.87139	5.19629e-11	2.23303	CSJ:CON	NEG	5.427	296.069	C17 H12 O5	NA	NA	NA	NA	NA
	Benzoyl-DL-arginine-naphthylamide	2.42633	1.65566e-13	2.76849	CSJ:CON	NEG	5.486	403.2	C23 H25 N5 O2	NA	NA	NA	HMDB	NA
	Methyl syringate	1.62044	8.85203e-10	2.31778	CSJ:CON	POS	5.506	212.069	C10 H12 O5	NA	NA	NA	HMDB	NA
	2-Amino-5-[[(2S)-1-[N-(carboxymethyl)-2,4-dinitroanilino]-1-oxo-3-sulfanylpropan-2-yl]amino]-5-oxopentanoic acid	0.134462	1.46346e-54	2.74766	CSJ:CON	NEG	5.523	473.087	C16 H19 N5 O10 S	NA	NA	NA	HMDB	NA
	Phenisopham;	2.13122	9.82843e-08	1.89358	CSJ:CON	NEG	5.616	342.158	C19 H22 N2 O4	NA	NA	NA	NA	NA
	L-Prolinamide, glycyl-N-(4-methyl-2-oxo-2H-1-benzopyran-7-yl)-	0.161344	7.30212e-32	2.6136	CSJ:CON	NEG	5.624	329.138	C17 H19 N3 O4	NA	NA	NA	HMDB	NA
	N-(5-(5-(2,4-Dioxo-1,3,8-triazaspiro[4.5]decan-8-yl)pentanoyl)-2,4-dimethoxyphenyl)-4-(trifluoromethyl)benzenesulfonamide	0.0820274	3.65962e-35	3.06905	CSJ:CON	NEG	5.626	612.187	C27 H31 F3 N4 O7 S	NA	NA	NA	HMDB	NA
	Goniothalenol	0.0776882	7.90704e-33	3.08085	CSJ:CON	NEG	5.632	232.073	C13 H12 O4	-0.000120021	-0.517166	31.9622	Public	NA
	((4-(3-(4-Fluoro-alpha-hydroxybenzyl)-4-hydroxyphenoxy)-3,5-dimethylphenyl)amino)oxoacetate	0.179883	4.19559e-35	2.53132	CSJ:CON	POS	5.655	425.126	C23 H20 F N O6	NA	NA	NA	HMDB	NA
	S-Phenyl-L-cysteine	0.257449	1.1775e-27	2.24288	CSJ:CON	POS	5.673	197.051	C9 H11 N O2 S	NA	NA	NA	HMDB	NA
	Telatinib	0.660749	2.67139e-08	1.08146	CSJ:CON	POS	5.774	409.093	C20 H16 Cl N5 O3	NA	NA	NA	HMDB	NA
	isoxicam	0.0967351	2.74566e-22	3.43782	CSJ:CON	POS	5.798	335.056	C14 H13 N3 O5 S	NA	NA	NA	HMDB	NA
	Pantoprazole sulfide	0.0569454	1.23298e-45	3.29027	CSJ:CON	POS	5.799	367.08	C16 H15 F2 N3 O3 S	NA	NA	NA	HMDB	NA
	21H-Biline-8,12-dipropanoicacid, 3,18-diethenyl-1,19,22,24-tetrahydro-2,7,13,17-tetramethyl-1,19-dioxo-	3.88776	4.42832e-07	2.21487	CSJ:CON	POS	5.803	582.248	C33 H34 N4 O6	NA	NA	NA	HMDB	NA
	Afzelechin 5,4'-dimethyl ether	0.269295	1.01932e-43	2.21229	CSJ:CON	NEG	5.825	302.116	C17 H18 O5	NA	NA	NA	NA	NA
	Pyropheophorbide a	1.22098	0.00123414	1.3188	CSJ:CON	POS	5.833	534.264	C33 H34 N4 O3	NA	NA	NA	HMDB	NA
	Acetosyringone	0.420048	8.23932e-08	1.55135	CSJ:CON	POS	5.868	218.056	C10 H12 O4	21.982	112111	12.14	Public	NA
	Picumast	0.16661	2.13803e-25	2.6329	CSJ:CON	NEG	5.868	440.187	C25 H29 Cl N2 O3	NA	NA	NA	HMDB	NA
	cephaloridine	0.200379	1.66015e-09	2.15201	CSJ:CON	POS	5.888	415.065	C19 H17 N3 O4 S2	NA	NA	NA	HMDB	NA
	2-Chloro-5-nitro-N-4-pyridinylbenzamide	4.27608	6.74841e-08	2.2393	CSJ:CON	POS	5.893	277.025	C12 H8 Cl N3 O3	NA	NA	NA	HMDB	NA
	Phenacylamine Hydrochloride	1.61824	0.0301812	1.32774	CSJ:CON	POS	5.9	188.071	C8 H10 Cl N O	17.0263	99542.6	6.93498	Public	NA
	Pantoprazole Sulfone	0.470812	0.00156554	1.06601	CSJ:CON	POS	5.933	399.07	C16 H15 F2 N3 O5 S	NA	NA	NA	HMDB	NA
	NCGC00384646-01!(4R)-4-ethenyl-4,10-dimethyl-2-(2-methylprop-1-enyl)-2,3-dihydropyrano[3,2-c]chromen-5-one [IIN-based on: CCMSLIB00000846008]	0.205289	6.9215e-07	2.03402	CSJ:CON	POS	5.962	332.137	C20 H22 O3	21.9803	70868.4	34.2556	Public	NA
	Xanthommatin;	0.164761	3.04314e-11	2.35904	CSJ:CON	POS	5.963	423.072	C20 H13 N3 O8	NA	NA	NA	KEGG	NA
	beta-CIT	0.45569	0.00102258	1.10307	CSJ:CON	POS	5.973	385.054	C16 H20 I N O2	NA	NA	NA	HMDB	NA
	Phenmedipham	0.308395	1.11344e-05	1.69111	CSJ:CON	POS	6.067	300.111	C16 H16 N2 O4	NA	NA	NA	HMDB	NA
	[(4E)-7-acetyloxy-6-hydroxy-2-methyl-10-oxo-2,3,6,7,8,9-hexahydrooxecin-3-yl] (E)-but-2-enoate	1.2202	2.34849e-06	1.81437	CSJ:CON	NEG	6.081	326.137	C16 H22 O7	5.72661e-05	0.175589	3.79569	Public	NA
	(1S,4aS,7S,7aS)-7-hydroxy-7-methyl-1-[(2S,3R,4S,5S,6R)-3,4,5-trihydroxy-6-[(4-hydroxybenzoyl)oxymethyl]oxan-2-yl]oxy-4a,5,6,7a-tetrahydro-1H-cyclopenta[c]pyran-4-carboxylic acid	0.498666	2.33245e-06	2.96081	CSJ:CON	POS	6.102	518.141	C23 H28 O12	21.9825	44305.5	4.44992	Public	NA
	(3R-(3alpha,4alpha(2R*,3R*),5beta,6beta))-5-Methoxy-4-(2-methyl-3-(3-methyl-2-butenyl)oxiranyl)-1-oxaspiro(2.5)octan-6-ol carbamate	2.00593	0.00992028	1.0335	CSJ:CON	POS	6.105	325.189	C17 H27 N O5	NA	NA	NA	HMDB	NA
	Cladosporacid E	0.115625	2.40782e-07	2.38466	CSJ:CON	POS	6.131	200.105	C10 H16 O4	NA	NA	NA	NA	NA
	[3-(4-hydroxy-3-methoxybenzoyl)-2,3-dimethyloxiran-2-yl]-(4-hydroxy-3-methoxyphenyl)methanone	0.484532	3.13336e-17	1.52584	CSJ:CON	POS	6.14	410.077	C20 H20 O7	37.9566	102001	2.51747	Public	NA
	ANGOLENSIN (R)	2.26544	3.46792e-11	2.29609	CSJ:CON	NEG	6.152	272.105	C16 H16 O4	-0.000200658	-0.73743	59.6895	Public	NA
	2,6-Diiodo-4-nitrophenol	1.38046	0.0111354	1.50997	CSJ:CON	NEG	6.174	390.821	C6 H3 I2 N O3	NA	NA	NA	HMDB	NA
	8'-(Pyridin-2-ylmethoxy)spiro[2,4-dioxatricyclo[7.3.1.05,13]trideca-1(12),5,7,9(13),10-pentaene-3,4'-naphthalene]-1'-one	0.223291	2.47456e-38	2.35264	CSJ:CON	POS	6.194	407.115	C26 H17 N O4	NA	NA	NA	HMDB	NA
	Felbinac ethyl	0.0180847	1.69051e-65	3.88558	CSJ:CON	NEG	6.207	240.115	C16 H16 O2	NA	NA	NA	HMDB	NA
	4-methoxy-9-(3-methylbut-2-enyl)furo[3,2-g]chromen-7-one	0.00316535	1.01504e-69	4.65318	CSJ:CON	NEG	6.211	284.105	C17 H16 O4	-7.85879e-05	-0.276616	56.7499	Public	NA
	7,4'-DIMETHOXYISOFLAVONE	0.233655	8.08075e-43	2.33239	CSJ:CON	NEG	6.224	282.089	C17 H14 O4	0.00022113	0.783902	19.0187	Public	NA
	Polyanethole-sulfate	1.25835	0.00120241	1.48326	CSJ:CON	NEG	6.233	228.046	C10 H12 O4 S	NA	NA	NA	HMDB	NA
	Andrachcinidine	0.393749	6.29271e-10	1.87708	CSJ:CON	POS	6.235	227.189	C13 H25 N O2	7.97654e-05	0.351098	46.004	Public	NA
	Phorbol 12,13-diacetate	1.22624	3.49771e-05	1.83565	CSJ:CON	POS	6.247	448.208	C24 H32 O8	NA	NA	NA	HMDB	NA
	Rhodamine 6G;	0.201431	6.46897e-30	2.41756	CSJ:CON	POS	6.3	479.009	C28H31N2O3. Cl	NA	NA	NA	NA	NA
	3-oxo-C13-HSL	2.95932	1.86983e-07	1.7248	CSJ:CON	POS	6.335	311.21	C17 H29 N O4	3.16876e-05	0.101821	21.6883	Public	NA
	Cicletanine	0.170138	1.9972e-19	2.65328	CSJ:CON	POS	6.344	261.056	C14 H12 Cl N O2	NA	NA	NA	HMDB	NA
	HC-toxin;	0.687691	1.66845e-07	1.81063	CSJ:CON	NEG	6.347	436.231	C21 H32 N4 O6	NA	NA	NA	NA	NA
	LMST04030227	1.25577	6.17265e-06	2.44265	CSJ:CON	POS	6.363	476.26	C27 H40 O5 S	NA	NA	NA	NA	NA
	2-[(4-Oxo-3-phenyl-4H-chromen-7-YL)oxy]propanoic acid	0.235525	3.90883e-16	2.69471	CSJ:CON	NEG	6.365	310.084	C18 H14 O5	NA	NA	NA	HMDB	NA
	4,10-undecadiynal	2.19177	4.15863e-09	2.07841	CSJ:CON	NEG	6.373	162.105	C11 H14 O	NA	NA	NA	NA	NA
	Munetone	1.43267	0.000780282	1.25061	CSJ:CON	POS	6.415	416.164	C26 H24 O5	NA	NA	NA	NA	NA
	Arg-gly-asp-ser	1.43277	0.000783747	1.24986	CSJ:CON	POS	6.415	433.191	C15 H27 N7 O8	NA	NA	NA	HMDB	NA
	3-Octylthio-1,1,1-trifluoro-2-propanone	2.0376	2.52044e-16	3.5491	CSJ:CON	NEG	6.417	256.11	C11 H19 F3 O S	NA	NA	NA	HMDB	NA
	Oxisuran	0.0840599	1.86913e-54	3.05012	CSJ:CON	NEG	6.448	183.036	C8 H9 N O2 S	NA	NA	NA	HMDB	NA
	Ustiloxin; Ustiloxin A;	0.499242	8.32912e-18	3.15819	CSJ:CON	NEG	6.526	673.26	C28 H43 N5 O12 S	NA	NA	NA	KEGG	NA
	N-Desethyl Vardenafil	1.50479	0.00222385	1.0942	CSJ:CON	POS	6.53	460.191	C21 H28 N6 O4 S	NA	NA	NA	HMDB	NA
	Bonafousine;	1.31661	7.61082e-06	2.41212	CSJ:CON	POS	6.551	564.312	C35 H40 N4 O3	NA	NA	NA	KEGG	NA
	Cadiamine;	0.308024	4.73478e-10	1.97376	CSJ:CON	POS	6.553	282.194	C15 H26 N2 O3	NA	NA	NA	NA	NA
	6'-O-caffeoylioxide	0.648674	9.59734e-09	1.77018	CSJ:CON	POS	6.556	550.133	C25 H26 O14	NA	NA	NA	NA	NA
	tetramethylmelamine	114.051	3.90346e-30	4.19691	CSJ:CON	POS	6.558	182.128	C7 H14 N6	NA	NA	NA	HMDB	NA
	Isobutyl acrylate	0.300637	4.35043e-11	2.06155	CSJ:CON	POS	6.575	128.084	C7 H12 O2	NA	NA	NA	HMDB	NA
	Cromakalim	0.413285	2.4264e-05	1.45696	CSJ:CON	POS	6.628	286.132	C16 H18 N2 O3	NA	NA	NA	HMDB	NA
	Hydroxyhomo Sildenafil	1.33102	0.000481212	1.27877	CSJ:CON	POS	6.628	504.217	C23 H32 N6 O5 S	NA	NA	NA	HMDB	NA
	Trimipramine N-Oxide	0.742053	8.44349e-06	1.67038	CSJ:CON	POS	6.629	310.205	C20 H26 N2 O	0.000388055	1.25097	8.32834	Public	NA
	1H-Pyrrole-3-carboxamide, 5-((5-fluoro-1,2-dihydro-2-oxo-3H-indol-3-ylidene)methyl)-N-((2S)-2-hydroxy-3-(4-morpholinyl)propyl)-2,4-dimethyl-	0.253057	1.21516e-18	3.31602	CSJ:CON	NEG	6.657	442.203	C23 H27 F N4 O4	NA	NA	NA	HMDB	NA
	NCGC00180352-03!(2S,3S,4S,5R,6S)-6-(2,4-dihydroxy-3,6-diphenylphenoxy)-3,4,5-trihydroxyoxane-2-carboxylic acid [IIN-based: Match]	3.9089	9.85727e-05	1.14781	CSJ:CON	POS	6.703	471.153	C24 H22 O9	17.0268	37493.5	5.21942	Public	NA
	Triphenylsilanol; Triphenylhydroxysilane;	2.04594	3.60813e-08	1.84682	CSJ:CON	NEG	6.712	276.097	C18 H16 O Si	NA	NA	NA	NA	NA
	Coelichelin;	1.49696	0.00152924	1.15537	CSJ:CON	POS	6.713	565.269	C21 H39 N7 O11	NA	NA	NA	NA	NA
	8,8'-Diferulic acid	1.51889	1.28597e-07	3.06888	CSJ:CON	NEG	6.782	386.101	C20 H18 O8	NA	NA	NA	HMDB	NA
	Tubocurarine	1.44578	0.00124861	1.15726	CSJ:CON	POS	6.789	592.269	UnkownFormula	592.269	NA	10.7898	Public	NA
	Arg-Pro-Pro-Gly-Phe-Ser-Pro	1.33752	0.000643311	1.24747	CSJ:CON	POS	6.828	756.391	C35 H52 N10 O9	NA	NA	NA	HMDB	NA
	2-Oxa-4,7,12-triazatridecan-13-oic acid, 9-hydroxy-5-(1-methylethyl)-3,6-dioxo-8,11-bis(phenylmethyl)-1-(2-pyridinyl)-, 3-pyridinylmethyl ester, (5S,8S,9S,11S)-	1.45395	0.0021657	1.07766	CSJ:CON	POS	6.854	653.322	C37 H43 N5 O6	NA	NA	NA	HMDB	NA
	2-(5-Fluoropentyl)-2-methylmalonic acid	0.522425	0.00188294	1.41219	CSJ:CON	POS	6.867	206.094	C9 H15 F O4	NA	NA	NA	HMDB	NA
	Spongipregnoloside D	1.39554	0.00245095	1.02433	CSJ:CON	POS	6.883	800.417	C40 H64 O16	NA	NA	NA	NA	NA
	(R)-1-(5-Tert-Butyl-2,3-dihydro-1H-inden-1-yl)-3-(1H-indazol-4-yl)urea	1.33186	5.44529e-05	2.84596	CSJ:CON	NEG	6.886	348.194	C21 H24 N4 O	NA	NA	NA	HMDB	NA
	resmethrin	0.57395	7.09903e-10	1.37468	CSJ:CON	POS	6.933	338.188	C22 H26 O3	NA	NA	NA	HMDB	NA
	ABAMECTIN	1.52566	0.0017533	1.12064	CSJ:CON	POS	6.982	872.496	C48 H72 O14	0.00392235	4.49557	1.49642	Public	NA
	Dimethylmethoxy chromanol	2.15047	0.000455327	1.41763	CSJ:CON	POS	7.011	208.11	C12 H16 O3	NA	NA	NA	HMDB	NA
	Methyl 6,7-dimethoxy-4-ethyl-beta-carboline-3-carboxylate	0.525225	0.000560811	1.18328	CSJ:CON	NEG	7.045	314.127	C17 H18 N2 O4	NA	NA	NA	HMDB	NA
	PI(15:1(9Z)/14:1(9Z))	1.32999	0.000434321	1.3797	CSJ:CON	NEG	7.073	764.445	C38 H69 O13 P	NA	NA	NA	NA	NA
	n-methyl-2-(4'-methylaminophenyl)-6-hydroxybenzothiazole	0.129416	1.96859e-25	2.72839	CSJ:CON	NEG	7.135	272.098	C15 H16 N2 O S	NA	NA	NA	HMDB	NA
	Cediranib	0.150147	2.35704e-21	3.47083	CSJ:CON	NEG	7.168	450.208	C25 H27 F N4 O3	NA	NA	NA	HMDB	NA
	1,4a-dimethyl-9-oxo-7-propan-2-yl-3,4,10,10a-tetrahydro-2H-phenanthrene-1-carboxylic acid	0.452438	0.000445078	1.25102	CSJ:CON	POS	7.24	331.214	C20 H26 O3	17.0256	54189.1	37.1084	Public	NA
	Isomuronic acid	2.34479	5.90197e-05	1.03861	CSJ:CON	POS	7.326	383.267	C21 H34 O5	17.0266	46490.1	21.5345	Public	NA
	Zearalenone	2.16715	8.6475e-10	2.06094	CSJ:CON	POS	7.394	336.157	C18 H22 O5	18.0106	56610.8	27.7718	Public	NA
	Indene	0.470698	2.04032e-10	1.52553	CSJ:CON	POS	7.419	116.063	C9 H8	NA	NA	NA	HMDB	NA
	1-Methylphenanthrene;	0.340956	1.45577e-10	1.87094	CSJ:CON	POS	7.419	192.094	C15 H12	NA	NA	NA	NA	NA
	Mollugin	0.0473983	1.32102e-18	3.33696	CSJ:CON	POS	7.419	284.105	C17 H16 O4	NA	NA	NA	HMDB	NA
	Benzarone	0.0437987	3.29794e-18	3.38116	CSJ:CON	POS	7.422	266.094	C17 H14 O3	NA	NA	NA	HMDB	NA
	Acalabrutinib	5.55807	2.07103e-10	2.272	CSJ:CON	POS	7.432	465.19	C26 H23 N7 O2	NA	NA	NA	HMDB	NA
	Myricetin 3-O-(4''-O-acetyl-2''-O-galloyl)-alpha-L-rhamnopyranoside	9.2751	4.36605e-12	2.82464	CSJ:CON	NEG	7.439	658.115	C30 H26 O17	NA	NA	NA	NA	NA
	7alpha-Thiomethylspironolactone	0.218369	8.17549e-22	2.49092	CSJ:CON	POS	7.456	388.207	C23 H32 O3 S	NA	NA	NA	HMDB	NA
	Hydrodolasetron	2.33853	1.49741e-06	1.4123	CSJ:CON	NEG	7.528	326.163	C19 H22 N2 O3	NA	NA	NA	HMDB	NA
	allo-Protolichesterinic acid	4.68505	7.33158e-09	2.08696	CSJ:CON	POS	7.64	341.257	C19 H32 O4	17.0265	52513.7	7.17179	Public	NA
	3,5-Pyridinedicarboxylic acid, 1,4-dihydro-2-(1H-imidazol-1-ylmethyl)-6-methyl-4-(3-nitrophenyl)-, 3-ethyl 5-methyl ester	5.35368	1.37535e-11	2.00393	CSJ:CON	POS	7.656	426.153	C21 H22 N4 O6	NA	NA	NA	HMDB	NA
	(3R,5R)-7-[2-(4-Fluorophenyl)-3-phenyl-4-(phenylcarbamoyl)-5-propan-2-ylpyrrol-1-yl]-3-hydroperoxy-5-hydroxyheptanoic acid	1.98848	5.41929e-05	2.05242	CSJ:CON	NEG	7.663	574.249	C33 H35 F N2 O6	NA	NA	NA	HMDB	NA
	Foretinib	0.439199	7.05609e-10	1.59739	CSJ:CON	POS	7.699	632.247	C34 H34 F2 N4 O6	NA	NA	NA	HMDB	NA
	Chloro-{methyl-[1-(2-methyl-5,6-dihydro-[1,4]oxathiin-3-yl)-methanoyl]-amino}-benzoic acid, isopropyl ester	2.10377	4.0442e-07	1.4965	CSJ:CON	POS	7.717	369.08	C17 H20 Cl N O4 S	NA	NA	NA	HMDB	NA
	2,8-Phenazinediamine	1.76434	0.000674336	1.36622	CSJ:CON	POS	7.738	210.089	C12 H10 N4	-0.00113034	-5.38027	30.5796	Public	NA
	Aplysiatoxin, 17-debromo-	0.306094	4.11425e-11	2.54491	CSJ:CON	POS	7.739	592.326	C32 H48 O10	NA	NA	NA	HMDB	NA
	Dinoflagellate luciferin;	0.773334	8.10624e-06	1.41938	CSJ:CON	POS	7.746	588.295	C33 H40 N4 O6	NA	NA	NA	NA	NA
	2-[3-[(E)-6-acetyloxy-2-hydroxy-6-methyl-3-oxohept-4-en-2-yl]-6-(carboxymethyl)-2-hydroxy-3a,5a,9b-trimethyl-5-oxo-2,3,4,6,9,9a-hexahydro-1H-cyclopenta[a]naphthalen-7-yl]-2-methylpropanoic acid	0.521993	6.81185e-05	1.51093	CSJ:CON	POS	7.749	590.311	C32 H46 O10	0.00165112	2.79704	7.91925	Public	NA
	4-[[(1R)-2-[[(2R)-2-(2-Adamantyloxycarbonylamino)-3-(1H-indol-3-yl)-2-methylpropanoyl]amino]-1-phenylethyl]amino]-4-oxobutanoic acid	0.76788	5.87943e-05	1.23727	CSJ:CON	POS	7.819	614.309	C35 H42 N4 O6	NA	NA	NA	HMDB	NA
	NCGC00381139-01!6-benzyl-3-butan-2-yl-9-(7-hydroxy-6-oxooctyl)-1,4,7,10-tetrazabicyclo[10.4.0]hexadecane-2,5,8,11-tetrone [IIN-based on: CCMSLIB00000845831]	0.566458	7.31204e-05	1.56458	CSJ:CON	POS	7.821	592.327	C31 H46 N4 O6	21.985	38547	16.6329	Public	NA
	NCGC00381317-01!(E)-1-[2-(hydroxymethyl)pyrrolidin-1-yl]-2-methyldec-8-ene-1,3-dione [IIN-based on: CCMSLIB00000846613]	1.42224	3.00505e-05	2.1282	CSJ:CON	POS	7.825	263.189	C16 H27 N O3	-18.0098	-64046.6	3.93228	Public	NA
	3-Hydroxyethylchlorophyllide a; 3-Devinyl-3-(1-hydroxyethyl)chlorophyllide a;	0.0787083	7.84652e-06	2.43183	CSJ:CON	POS	7.839	632.248	C35 H36 Mg N4 O6	NA	NA	NA	NA	NA
	LMPK12140228	0.259182	9.37086e-14	2.23555	CSJ:CON	POS	7.941	664.238	C32 H40 O15	NA	NA	NA	NA	NA
	4-Oxo-enoxacin	0.567951	1.36473e-07	1.3456	CSJ:CON	POS	7.942	334.108	C15 H15 F N4 O4	NA	NA	NA	HMDB	NA
	Dihydroegotamine	0.211481	7.59741e-09	2.43202	CSJ:CON	NEG	7.959	583.28	C33 H37 N5 O5	NA	NA	NA	HMDB	NA
	(E)-2-(hydroxymethyl)-3-(3-oxo-5-propan-2-yl-4,5,6,7-tetrahydro-1H-2-benzofuran-4-yl)prop-2-enoic acid	0.108135	1.89307e-12	2.67911	CSJ:CON	POS	7.968	280.133	C15 H20 O5	0.00186818	6.66893	26.9986	Public	NA
	methyl 8-hydroxy-4,5,7,10,14,14-hexamethyl-6,17-dioxo-16-oxapentacyclo[13.2.2.0	0.159181	1.64985e-07	2.2128	CSJ:CON	POS	7.969	459.263	C26 H34 O6	17.027	38502.2	35.7497	Public	NA
	Tutin	0.0409911	2.01581e-14	3.28437	CSJ:CON	POS	7.976	294.11	C15 H18 O6	NA	NA	NA	NA	NA
	Glycerol phenylbutyrate	0.224846	3.51336e-05	1.90815	CSJ:CON	POS	7.976	530.267	C33 H38 O6	NA	NA	NA	HMDB	NA
	Chlorethylclonidine	0.0510887	4.25813e-12	3.11765	CSJ:CON	POS	7.977	334.05	C13 H17 Cl3 N4	NA	NA	NA	HMDB	NA
	4-Amino-1-[(2R,5R)-5-(hydroxymethyl)-4-sulfanyloxolan-2-yl]pyrimidin-2-one	0.109199	4.59066e-08	2.47845	CSJ:CON	POS	7.979	243.067	C9 H13 N3 O3 S	NA	NA	NA	HMDB	NA
	2H-Pyran-2-one	0.485625	5.20253e-06	1.39901	CSJ:CON	POS	7.983	96.0212	C5 H4 O2	NA	NA	NA	HMDB	NA
	Vinylcyclohexene	0.695122	1.33686e-09	1.64992	CSJ:CON	POS	7.988	108.094	C8 H12	NA	NA	NA	HMDB	NA
	(4,6-Dimethylpyrimidin-5-yl)-[4-[4-[2-[2-methoxy-4-(trifluoromethyl)phenyl]ethyl]-3-methylpiperazin-1-yl]-4-methylpiperidin-1-yl]methanone	0.452355	0.00226551	1.25131	CSJ:CON	NEG	8.004	533.296	C28 H38 F3 N5 O2	NA	NA	NA	HMDB	NA
	PI(21:0/22:6(4Z,7Z,10Z,13Z,16Z,19Z))	0.328288	8.46374e-10	2.41796	CSJ:CON	NEG	8.005	952.605	C52 H89 O13 P	NA	NA	NA	NA	NA
	N-(1-Pyrenyl)iodoacetamide	2.02637	1.03023e-10	2.28526	CSJ:CON	NEG	8.025	384.995	C18 H12 I N O	NA	NA	NA	HMDB	NA
	Testosterone isobutyrate	0.581592	7.65171e-06	1.20555	CSJ:CON	POS	8.059	358.251	C23 H34 O3	NA	NA	NA	HMDB	NA
	ent-9-epi-9-A1-PhytoP	1.7418	6.44358e-07	1.09769	CSJ:CON	POS	8.185	308.199	C18 H28 O4	NA	NA	NA	NA	NA
	Caryophyllene [T(-)]	0.340502	0.000235047	1.47326	CSJ:CON	POS	8.2	190.172	C14 H22	7.10048e-05	0.373371	22.1923	Public	NA
	Olodaterol	1.36639	0.0396862	1.04869	CSJ:CON	POS	8.207	386.185	C21 H26 N2 O5	NA	NA	NA	HMDB	NA
	PS(O-18:0/0:0)	1.86457	0.000870946	1.28591	CSJ:CON	POS	8.243	511.327	C24 H50 N O8 P	NA	NA	NA	NA	NA
	methyl (Z)-6-(3,7-dimethyl-2-oxo-1,3-benzoxazol-5-yl)-6-(3-methoxy-7-methyl-1,2-benzoxazol-5-yl)hex-5-enoate	0.144631	2.44103e-09	2.39848	CSJ:CON	NEG	8.263	450.181	C25 H26 N2 O6	NA	NA	NA	HMDB	NA
	Prednisolone hemisuccinate	0.224348	3.2526e-08	2.04439	CSJ:CON	NEG	8.263	460.21	C25 H32 O8	NA	NA	NA	HMDB	NA
	NCGC00385674-01!6,8-dihydroxy-3-(10-hydroxyundecyl)-3,4-dihydroisochromen-1-one [IIN-based on: CCMSLIB00000846799]	1.34207	0.0130193	1.08458	CSJ:CON	POS	8.293	314.188	C20 H30 O5	-36.0211	-102856	18.5141	Public	NA
	Detca	0.0553538	2.51336e-12	2.93515	CSJ:CON	NEG	8.346	400.19	C23 H28 O6	NA	NA	NA	HMDB	NA
	albocycline	1.69148	9.07033e-11	1.13762	CSJ:CON	POS	8.35	330.181	C18 H28 O4	21.9819	71323.8	47.0193	Public	NA
	Avasimibe	0.240054	1.03581e-06	2.22078	CSJ:CON	NEG	8.442	501.292	C29 H43 N O4 S	NA	NA	NA	HMDB	NA
	PG(18:0/0:0)	0.305534	0.0102446	1.3146	CSJ:CON	NEG	8.479	512.309	C24 H49 O9 P	NA	NA	NA	NA	NA
	Am-PE(16:0/18:1(9Z))	0.267857	1.15257e-13	2.21329	CSJ:CON	POS	8.487	879.584	C45 H86 N O13 P	NA	NA	NA	NA	NA
	Y1 Receptor antagonist 1	0.367479	0.00144222	1.23549	CSJ:CON	POS	8.492	487.259	C28 H33 N5 O3	NA	NA	NA	HMDB	NA
	(3R)-4,4-dimethyl-3-[(2S,3R,4S,5S,6R)-3,4,5-trihydroxy-6-(hydroxymethyl)oxan-2-yl]oxyoxolan-2-one	1.57359	8.62861e-05	1.89934	CSJ:CON	NEG	8.518	292.117	C12 H20 O8	0.000889673	3.04562	22.6955	Public	NA
	Derrustone	1.47665	0.000258336	1.33225	CSJ:CON	NEG	8.549	326.078	C18 H14 O6	-0.00114371	-3.50748	43.5349	Public	NA
	Penitrem B	4.20899	5.56794e-05	1.24622	CSJ:CON	POS	8.581	583.328	C37 H45 N O5	NA	NA	NA	HMDB	NA
	17-hydroxyprogesterone caproate	0.622455	5.16292e-05	1.10274	CSJ:CON	POS	8.614	444.288	C27 H40 O5	NA	NA	NA	HMDB	NA
	Methanone, 1,1'-(1,4-piperazinediyl)bis(1-(6-(1H-benzimidazol-2-yl)-2-pyridinyl)-	0.575982	1.1545e-07	1.40411	CSJ:CON	POS	8.701	528.201	C30 H24 N8 O2	NA	NA	NA	HMDB	NA
	N,N-dimethyl-Safingol	1.57941	2.23182e-08	1.10255	CSJ:CON	POS	8.704	329.329	C20 H43 N O2	NA	NA	NA	NA	NA
	Chenodeoxycholylphenylalanine	2.10426	0.000211562	1.35708	CSJ:CON	POS	8.745	539.359	C33 H49 N O5	-0.00184538	-3.42141	17.1109	Public	NA
	Dexanabinol	0.658395	1.28949e-05	1.248	CSJ:CON	POS	8.898	386.282	C25 H38 O3	NA	NA	NA	HMDB	NA
	1,5-Hexadiene	0.347841	4.44342e-07	1.62624	CSJ:CON	POS	8.931	82.0783	C6 H10	NA	NA	NA	HMDB	NA
	(E)-4-[[(1R)-2-[[(2R)-2-(2-Adamantyloxycarbonylamino)-3-(1H-indol-3-yl)-2-methylpropanoyl]amino]-1-phenylethyl]amino]-4-oxobut-2-enoic acid	0.231342	2.72986e-13	2.22761	CSJ:CON	POS	8.991	612.294	C35 H40 N4 O6	NA	NA	NA	HMDB	NA
	(9Z,12E)-15,16-dihydroxyoctadeca-9,12-dienoic acid	0.453153	3.00717e-08	1.48357	CSJ:CON	POS	8.997	312.23	C18 H32 O4	-4.92785e-05	-0.157828	37.9685	Public	NA
	Bardoxolone	2.90711	3.09889e-06	1.70129	CSJ:CON	POS	9.01	491.301	C31 H41 N O4	NA	NA	NA	HMDB	NA
	(25R)-12beta-acetyl-17alpha-hydroxyspirost-4-en-3-one	0.650882	9.36156e-06	1.09101	CSJ:CON	POS	9.03	486.296	C29 H42 O6	NA	NA	NA	NA	NA
	1,2-Dihydronaphthalene	0.428247	0.000305552	1.26243	CSJ:CON	POS	9.064	130.078	C10 H10	NA	NA	NA	HMDB	NA
	Rislenemdaz	0.364422	0.0192793	1.01501	CSJ:CON	POS	9.064	358.182	C19 H23 F N4 O2	NA	NA	NA	HMDB	NA
	Hematoporphyrin	0.579782	1.07617e-07	1.20875	CSJ:CON	POS	9.069	598.279	C34 H38 N4 O6	NA	NA	NA	HMDB	NA
	N-(N-(3-Carboxyoxirane-2-carbonyl)leucyl)isoamylamine	0.605879	0.00112231	1.03126	CSJ:CON	POS	9.087	314.186	C15 H26 N2 O5	NA	NA	NA	HMDB	NA
	(6E)-2,6,10-trimethyldodeca-6,11-diene-2,3,10-triol	0.413421	0.000178766	1.31713	CSJ:CON	POS	9.138	278.186	C15 H28 O3	21.9818	85798.2	19.5658	Public	NA
	Closantel	2.1121	0.00277956	1.7446	CSJ:CON	NEG	9.144	661.854	C22 H14 Cl2 I2 N2 O2	NA	NA	NA	HMDB	NA
	7,15-bis(3,4-dimethoxyphenyl)-19-oxa-4,18-diazahexacyclo[10.6.1.0	2.06951	0.00589049	1.02947	CSJ:CON	POS	9.171	563.299	C32 H38 N2 O6	17.0261	31167.7	13.0935	Public	NA
	Scyphostatin A	1.65473	0.00048551	1.08683	CSJ:CON	POS	9.176	511.328	C31 H45 N O5	NA	NA	NA	NA	NA
	2-(3-(Diallylamino)propionyl)benzothiophene	2.0515	0.000601336	1.09025	CSJ:CON	POS	9.192	285.12	C17 H19 N O S	NA	NA	NA	HMDB	NA
	2-Nitrophenyl octyl ether	0.566281	0.000612362	1.14178	CSJ:CON	NEG	9.249	251.152	C14 H21 N O3	NA	NA	NA	HMDB	NA
	methyl palmitoleate	0.236614	9.15813e-09	2.0513	CSJ:CON	POS	9.25	268.24	C17 H32 O2	3.22234e-05	0.120129	15.7506	Public	NA
	(3E,5S,7R,8R,11E,13S,15R,16R)-3,5,7,11,13,15-hexamethyl-8,16-bis(1,3-oxazol-5-ylmethyl)-1,9-dioxacyclohexadeca-3,11-diene-2,10-dione	1.66016	0.000675323	1.07677	CSJ:CON	POS	9.274	515.299	C28 H38 N2 O6	17.0261	34170.3	18.9928	Public	NA
	PE(16:1(9Z)/0:0)	1.96767	0.000622771	1.0647	CSJ:CON	POS	9.284	451.27	C21 H42 N O7 P	NA	NA	NA	NA	NA
	2,2'-Methylenebis(4-methyl-6-tert-butylphenol)	0.382255	8.28184e-07	1.50367	CSJ:CON	POS	9.344	340.24	C23 H32 O2	NA	NA	NA	HMDB	NA
	LMPK15030051	0.235655	1.38954e-09	2.07804	CSJ:CON	POS	9.348	370.287	C25 H38 O2	NA	NA	NA	NA	NA
	Isomurolic acid	0.484689	2.24389e-07	2.11056	CSJ:CON	NEG	9.352	368.254	C21 H36 O5	-0.00250697	-6.80768	26.7085	Public	NA
	LMST04040005	0.570965	4.56288e-05	1.13965	CSJ:CON	POS	9.355	462.335	C28 H46 O5	NA	NA	NA	NA	NA
	Aacocf3	0.444568	5.86362e-09	1.64849	CSJ:CON	POS	9.361	356.233	C21 H31 F3 O	NA	NA	NA	HMDB	NA
	2-Amino-4-methylpentanal	1.35282	0.0105756	1.1562	CSJ:CON	POS	9.367	115.1	C6 H13 N O	NA	NA	NA	HMDB	NA
	(4E,7E,10E,13E)-Hexadeca-4,7,10,13-tetraenoic acid	0.321403	0.00229939	1.40602	CSJ:CON	POS	9.375	248.178	C16 H24 O2	NA	NA	NA	HMDB	NA
	Z-Lly-fmk	1.67092	5.1345e-05	1.2484	CSJ:CON	POS	9.398	557.288	C30 H40 F N3 O6	NA	NA	NA	HMDB	NA
	MIPC(t18:0/18:0(2OH))	0.741705	0.000609497	1.12912	CSJ:CON	POS	9.399	1003.62	C48 H94 N O18 P	NA	NA	NA	NA	NA
	[12-hydroxy-6-(hydroxymethyl)-10-methyl-2-(4-methylpent-3-enyl)dodeca-2,6,10-trienyl] acetate	0.574237	0.000101019	1.0964	CSJ:CON	POS	9.432	364.261	C22 H36 O4	-0.000124948	-0.343017	40.5134	Public	NA
	Isoflupredone acetate	0.462343	1.82364e-07	1.45842	CSJ:CON	POS	9.439	420.196	C23 H29 F O6	NA	NA	NA	HMDB	NA
	LMST01031065	2.39267	3.09162e-06	1.66868	CSJ:CON	NEG	9.547	508.376	C30 H52 O6	NA	NA	NA	NA	NA
	Mdp-gdp	2.11529	6.5707e-05	1.45207	CSJ:CON	POS	9.648	1042.7	C54 H98 N4 O15	NA	NA	NA	HMDB	NA
	PE(22:4(7Z,10Z,13Z,16Z)/0:0)	1.72209	0.000637502	1.11625	CSJ:CON	POS	9.656	529.317	C27 H48 N O7 P	NA	NA	NA	NA	NA
	UR-12947;	2.6505	4.78453e-07	1.18558	CSJ:CON	POS	9.673	563.226	C26 H37 N5 O5 S2	NA	NA	NA	NA	NA
	(Z)-7-[(1R,3S,4S,5R)-3-[(E,3R)-3-Hydroxyoct-1-enyl]-6-thiabicyclo[3.1.1]heptan-4-yl]hept-5-enoic acid	0.0313014	0.023129	1.5385	CSJ:CON	NEG	9.68	366.223	C21 H34 O3 S	NA	NA	NA	HMDB	NA
	N-(15-methyl-3-(12-methyl-tridecanoyloxy)-hexadecanoyl)-glycine	0.41277	0.00374882	1.15433	CSJ:CON	POS	9.699	539.492	C33 H65 N O4	NA	NA	NA	NA	NA
	Byrsonic acid	1.7379	0.000379112	1.23808	CSJ:CON	NEG	9.705	456.345	C26 H48 O6	NA	NA	NA	NA	NA
	PS(12:0/18:2(9Z,12Z))	0.516065	2.1716e-08	1.41729	CSJ:CON	POS	9.762	703.441	C36 H66 N O10 P	NA	NA	NA	NA	NA
	1-(2-Azabicyclo[2.2.2]octan-2-yl)-2-[2-(3,5-dimethylphenyl)-3-[(2S)-1-(2-pyridin-2-ylethylamino)propan-2-yl]-1H-indol-5-yl]-2-methylpropan-1-one	0.588792	0.000634676	1.04462	CSJ:CON	POS	9.764	562.369	C37 H46 N4 O	NA	NA	NA	HMDB	NA
	Alisol A	0.287695	0.0258899	1.05905	CSJ:CON	NEG	9.819	490.366	C30 H50 O5	NA	NA	NA	HMDB	NA
	Ptilosteroid C	15.6225	6.38344e-20	2.85851	CSJ:CON	POS	9.821	430.202	C21 H34 O7 S	NA	NA	NA	NA	NA
	4-[1-(1,3-benzodioxol-5-yl)propan-2-yl]-4,5-dimethoxy-2-prop-2-enylcyclohexa-2,5-dien-1-one	0.541679	0.00101267	1.06451	CSJ:CON	POS	9.846	356.164	C21 H24 O5	0.00212111	5.95547	15.522	Public	NA
	1,3,7-Trimethyl-8-nonylpurine-2,6-dione	0.618371	4.60117e-05	1.04243	CSJ:CON	POS	9.871	320.22	C17 H28 N4 O2	NA	NA	NA	HMDB	NA
	1,1,1-Trifluoroheptadecan-2-one	0.329997	2.44881e-11	1.86772	CSJ:CON	POS	9.885	308.233	C17 H31 F3 O	NA	NA	NA	HMDB	NA
	PS(16:0/12:0)	4.15182	1.62042e-17	2.04461	CSJ:CON	POS	9.952	679.442	C34 H66 N O10 P	NA	NA	NA	NA	NA
	2',2'-Difluorodeoxyuridine	0.264841	3.06048e-35	2.22286	CSJ:CON	NEG	6.147	264.057	C9 H10 F2 N2 O5	NA	NA	NA	HMDB	Nucleic acids and analogues
	HHPAA sulfate	0.435956	3.89484e-08	2.3027	CSJ:CON	NEG	4.086	247.015	C8 H9 N O6 S	NA	NA	NA	HMDB	Organic acids
	5-(Hydroxyphenyl)-gamma-valerolactone-O-sulphate	0.0230472	1.66976e-29	3.83612	CSJ:CON	NEG	5.6	272.035	C11 H12 O6 S	NA	NA	NA	HMDB	Organic acids
	Oxaliplatin	2.88447	0.000175444	1.08087	CSJ:CON	POS	7.245	395.046	C8 H12 N2 O4 Pt	NA	NA	NA	HMDB	Organic acids
	1,1-Dimethylbiguanide	0.00887009	2.23129e-57	4.2202	CSJ:CON	POS	0.811	129.102	C4 H11 N5	0.000107988	0.836456	44.9402	Public	Organic nitrogen compounds
	Ampicillin	1.33974	0.00088719	1.09877	CSJ:CON	POS	5.972	349.11	C16 H19 N3 O4 S	NA	NA	NA	HMDB	Organic oxygen compounds
	4-Hydroxy-3-(3-methyl-2-butenyl)acetophenone	0.428809	3.00144e-05	1.32438	CSJ:CON	NEG	6.088	204.115	C13 H16 O2	-0.000335475	-1.64356	31.2375	Public	Organic oxygen compounds
	Furazolidone	0.634628	1.59921e-09	1.13412	CSJ:CON	POS	0.895	225.038	C8 H7 N3 O5	NA	NA	NA	HMDB	Organoheterocyclic compounds
	Famotidine	0.712168	1.28888e-16	1.05149	CSJ:CON	POS	3.003	337.045	C8 H15 N7 O2 S3	NA	NA	NA	HMDB	Organoheterocyclic compounds
	Trimetrexate	2.4899	2.58796e-08	1.81337	CSJ:CON	POS	3.737	369.179	C19 H23 N5 O3	NA	NA	NA	HMDB	Organoheterocyclic compounds
	2,8-quinolinediol	2.99537	0.00017484	1.24816	CSJ:CON	NEG	3.824	203.058	C11 H9 N O3	0.000100567	0.495263	12.1986	Public	Organoheterocyclic compounds
	p-Hydroxyphenobarbital	2.43856	1.5626e-18	1.6702	CSJ:CON	POS	3.833	248.08	C12 H12 N2 O4	NA	NA	NA	HMDB	Organoheterocyclic compounds
	Flurazepam	2.40783	1.9746e-10	2.10643	CSJ:CON	NEG	4.956	387.151	C21 H23 Cl F N3 O	NA	NA	NA	HMDB	Organoheterocyclic compounds
	Anagrelide	1.29241	1.65133e-06	1.31331	CSJ:CON	POS	5.616	254.996	C10 H7 Cl2 N3 O	NA	NA	NA	HMDB	Organoheterocyclic compounds
	2-Hydroxy-1,4-benzoxazin-3-one sulfate	1.70486	4.21943e-07	2.79005	CSJ:CON	POS	5.925	244.998	C8 H7 N O6 S	NA	NA	NA	HMDB	Organoheterocyclic compounds
	Coproporphyrin III	0.279346	9.53031e-32	2.15234	CSJ:CON	POS	6.198	654.268	C36 H38 N4 O8	NA	NA	NA	HMDB	Organoheterocyclic compounds
	Cytosine	0.240585	2.08758e-05	1.97207	CSJ:CON	POS	6.201	222.087	C4 H5 N3 O	111.044	1e+06	40.3604	BMDB	Organoheterocyclic compounds
	Cephaloglycin	0.40513	2.34771e-13	1.69302	CSJ:CON	POS	6.354	405.099	C18 H19 N3 O6 S	NA	NA	NA	HMDB	Organoheterocyclic compounds
	Pyrimethamine	0.564435	5.82321e-06	1.21158	CSJ:CON	POS	7.419	248.084	C12 H13 Cl N4	NA	NA	NA	HMDB	Organoheterocyclic compounds
	(R)-Salsolinol	0.656863	4.39792e-05	1.22781	CSJ:CON	POS	7.817	179.095	C10 H13 N O2	NA	NA	NA	HMDB	Organoheterocyclic compounds
	3,5-Dihydroxyphenylvaleric acid	1.33573	1.69568e-10	2.10579	CSJ:CON	NEG	4.619	210.089	C11 H14 O4	NA	NA	NA	HMDB	Phenols and derivatives
	Vanillactic acid	1.30205	7.81631e-08	2.30517	CSJ:CON	NEG	3.629	212.068	C10 H12 O5	NA	NA	NA	HMDB	Phenylpropanoic acids
	Caffeic acid 3-O-sulfate	0.264199	0.000249887	1.61942	CSJ:CON	NEG	1.334	259.999	C9 H8 O7 S	NA	NA	NA	HMDB	Polyketides[PK]
	Propafenone	2.6873	8.03685e-12	2.47353	CSJ:CON	POS	5.752	341.199	C21 H27 N O3	NA	NA	NA	HMDB	Polyketides[PK]
	Endoxifen O-glucuronide	0.611284	0.00093348	1.10459	CSJ:CON	NEG	7.387	551.252	C31 H37 N O8	NA	NA	NA	HMDB	Polyketides[PK]
	Octyl 4-methoxycinnamic acid	2.12093	8.97125e-23	1.59484	CSJ:CON	POS	8.348	290.188	C18 H26 O3	-4.24625e-05	-0.146328	1.97247	Public	Polyketides[PK]
	6-Thioinosine-5'-monophosphate	0.318377	0.0160509	1.26288	CSJ:CON	NEG	6.608	364.026	C10 H13 N4 O7 P S	NA	NA	NA	HMDB	Purines and derivatives
	3,5,6-Trichloro-2-pyridinol	0.239452	2.37092e-17	2.20198	CSJ:CON	NEG	3.491	196.92	C5 H2 Cl3 N O	NA	NA	NA	HMDB	Pyridine and derivatives
	hydroxytorsemide	0.133602	1.19682e-52	2.7492	CSJ:CON	NEG	4.978	364.121	C16 H20 N4 O4 S	NA	NA	NA	HMDB	Pyridine and derivatives
	Nitrendipine	0.420987	9.42855e-06	1.42783	CSJ:CON	POS	5.868	360.132	C18 H20 N2 O6	0.000125856	0.349471	27.7135	Public	Pyridine and derivatives
	Nicardipine	0.275243	2.28055e-33	2.19373	CSJ:CON	NEG	8.633	479.206	C26 H29 N3 O6	NA	NA	NA	HMDB	Pyridine and derivatives
	10-Hydroxy-octadec-12Z-enoate-9-beta-D-glucuronide	0.752654	0.000162248	1.59359	CSJ:CON	NEG	7.713	490.278	C24 H42 O10	NA	NA	NA	HMDB	Saccharolipids[SL]
	SM(d18:0/16:1(9Z)(OH))	0.614937	8.57747e-07	1.04712	CSJ:CON	POS	10.812	716.547	C39 H77 N2 O7 P	NA	NA	NA	HMDB	Sphingolipids[SP]
	SM(d18:0/14:0)	0.665819	1.49581e-06	1.02579	CSJ:CON	POS	11.097	676.552	C37 H77 N2 O6 P	NA	NA	NA	HMDB	Sphingolipids[SP]
	Cer(d18:1/16:0)	0.401314	9.60742e-21	1.76973	CSJ:CON	POS	9.482	537.513	C34 H67 N O3	NA	NA	NA	HMDB	Sphingolipids[SP]
	Desogestrel	0.0362247	1.03869e-10	3.20341	CSJ:CON	POS	10.106	310.23	C22 H30 O	NA	NA	NA	HMDB	Steroids and derivatives
	Triamcinolone	0.194746	5.1216e-21	2.42251	CSJ:CON	POS	10.213	394.181	C21 H27 F O6	NA	NA	NA	HMDB	Steroids and derivatives
	(3a,5b,7a)-23-Carboxy-7-hydroxy-24-norcholan-3-yl-b-D-Glucopyranosiduronic acid	0.656755	0.000381331	1.52828	CSJ:CON	NEG	7.167	568.326	C30 H48 O10	NA	NA	NA	HMDB	Steroids and derivatives
	Pristanic acid	0.100037	4.37751e-15	2.7758	CSJ:CON	POS	10.813	298.287	C19 H38 O2	NA	NA	NA	HMDB	Terpenoids
	Mascaroside;	0.0360787	4.35337e-59	3.53537	CSJ:CON	NEG	5.444	524.225	C26 H36 O11	NA	NA	NA	KEGG	Terpenoids
	rac-5,6-Epoxy-retinoyl-beta-D-glucuronide	1.22121	3.23003e-05	1.85902	CSJ:CON	POS	6.362	492.234	C26 H36 O9	NA	NA	NA	HMDB	Terpenoids
	Thymol	0.638892	0.000497464	1.03093	CSJ:CON	POS	7.837	168.115	C10 H14 O	18.0108	119988	8.99906	Public	Terpenoids
	24-epi-Brassinolide;	4.69458	6.51303e-07	1.85286	CSJ:CON	NEG	9.136	480.345	C28 H48 O6	NA	NA	NA	NA	Terpenoids
	(23S)-23,25-dihdroxy-24-oxovitamine D3 23-(beta-glucuronide)	0.381832	4.27184e-11	1.92953	CSJ:CON	POS	8.132	606.342	C33 H50 O10	NA	NA	NA	HMDB	Vitamins and derivatives
