# Supplementary material for: Metabolomics analysis of patients with Schistosoma japonicum infection based on UPLC-MS method
Source: Parasit Vectors. 2024 Aug 20;17:350. doi: 10.1186/s13071-024-06429-9 (PMC11334362; doi:10.1186/s13071-024-06429-9)
Supplement: Supplementary file 7 — Supplementary Material 7: Table S3.Molecular information of differential metabolites between healthy_control and ASJ groups_ESM. [file 13071_2024_6429_MOESM7_ESM.xlsx]

## Sheet: Sheet1
	TableS2.Molecular information of differential metabolites between CSJ and ASJ groups
	Name	Fold Change	pvalue	VIP	Sample	Ion Mode	RT	Molecular Weight	Formula	Delta Mass Da	Delta Mass ppm	Match	Database	Final Class
	Spermidine	1.35661	0.0145027	1.20113	ASJ:CSJ	POS	0.669	145.023	C7 H19 N3	-0.13524	-931.678	65.8806	BMDB	Amines
	Trans-aconitate	1.32596	0.013674	1.13442	ASJ:CSJ	NEG	0.739	174.016	C6 H6 O6	4.79785e-05	0.275712	85.9142	BMDB	Organic acids
	Citrate	1.41859	0.00494699	1.37896	ASJ:CSJ	NEG	0.739	192.027	C6 H8 O7	0.000116852	0.608519	97.2667	BMDB	Organic acids
	Itaconate	1.46879	0.00279575	1.49356	ASJ:CSJ	NEG	0.74	130.027	C5 H6 O4	8.13553e-05	0.625682	86.0334	BMDB	Fatty acyls[FA]
	L-Asparagine	1.36645	0.000179592	1.4517	ASJ:CSJ	NEG	0.759	132.054	C4 H8 N2 O3	0.000104573	0.791901	72.8815	BMDB	Amino acids
	L-Threonine	1.23671	0.0116939	1.00318	ASJ:CSJ	POS	0.789	119.058	C4 H9 N O3	3.33888e-05	0.280441	84.1942	BMDB	Amino acids
	Creatine	0.700601	0.0369566	1.30702	ASJ:CSJ	POS	0.798	131.07	C4 H9 N3 O2	6.81781e-05	0.520167	88.9981	BMDB	Amino acids, peptides, and analogues
	D-xylose	1.4097	0.0134893	1.36227	ASJ:CSJ	POS	0.806	172.035	C5 H10 O5	21.9821	146495	88.9228	BMDB	Carbohydrates
	Proline betaine	2.33959	0.0248306	1.82049	ASJ:CSJ	POS	0.816	143.095	C7 H14 N O2	-1.0077	-6992.97	94.7105	Decode	Amino acids, peptides, and analogues
	L-Histidine	1.25504	0.0111726	1.08678	ASJ:CSJ	NEG	0.838	155.07	C6 H9 N3 O2	0.000100478	0.647956	95.3843	BMDB	Amino acids
	4-Hydroxyproline	0.643156	0.0383115	1.34132	ASJ:CSJ	POS	0.9	131.07	C5 H9 N O3	0.0113477	86.5854	88.9912	Decode	Amino acids, peptides, and analogues
	Octopamine	1.87701	0.00321224	1.93683	ASJ:CSJ	POS	1.071	135.069	C8 H11 N O2	-18.0104	-117654	83.8787	BMDB	Phenols and derivatives
	2-Hydroxy-4-(methylthio)butanoic acid	16.0112	0.0475816	2.00662	ASJ:CSJ	NEG	1.305	150.035	C5 H10 O3 S	-4.76915e-05	-0.317869	99.473	NA	NA
	Hydroxyphenyllactic acid	1.69205	0.000820121	1.86128	ASJ:CSJ	NEG	1.382	182.058	C9 H10 O4	2.10256e-06	0.0115489	95.69	BMDB	Phenylpropanoic acids
	Dihydrothymine	1.66957	0.0266574	1.45775	ASJ:CSJ	POS	1.648	128.059	C5 H8 N2 O2	0.000258211	2.01635	85.9276	Decode	Organoheterocyclic compounds
	Inosine	1.75872	0.0449641	1.88625	ASJ:CSJ	NEG	2.22	268.081	C10 H12 N4 O5	-0.000211131	-0.787565	99.3693	BMDB	Purines and derivatives
	Phenyllactic acid	2.15656	0.00117562	2.08132	ASJ:CSJ	NEG	3.143	166.063	C9 H10 O3	1.96557e-05	0.118363	94.9499	Decode	Phenylpropanoic acids
	Perillic acid	0.550948	0.0127527	1.54748	ASJ:CSJ	NEG	6.738	166.099	C10 H14 O2	-8.16631e-06	-0.0491652	91.6867	Decode	Terpenoids
	Glycohyodeoxycholic acid	4.81506	0.0247628	2.09354	ASJ:CSJ	POS	7.694	429.288	C26 H43 N O5	-20.026	-44570.1	94.6163	BMDB2	NA
	Glycohyocholic acid	5.48021	0.000100642	3.65206	ASJ:CSJ	POS	8.059	465.309	C26 H43 N O6	0.000195011	0.419101	90.8776	BMDB2	Bile acids, alcohols and derivatives
	Glycodeoxycholic acid	2.49182	0.0377114	1.9775	ASJ:CSJ	POS	8.581	471.296	C26 H43 N O5	21.9821	48923.7	86.8489	BMDB2	Bile acids, alcohols and derivatives
	Dodecanoic acid	1.90536	0.0175317	1.64481	ASJ:CSJ	NEG	9.193	200.178	C12 H24 O2	8.6811e-05	0.43367	97.7298	Decode	Fatty acyls[FA]
	Methionine sulfoxide	1.31156	0.0250596	1.04662	ASJ:CSJ	POS	1.035	165.046	C5 H11 N O3 S	0.000127967	0.775344	87.672	mzCloud	Amino acids, peptides, and analogues
	2-Hydroxyvaleric acid	1.41144	0.037467	1.09238	ASJ:CSJ	NEG	1.08	118.063	C5 H10 O3	-2.53412e-05	-0.214641	91.8434	mzCloud	NA
	2-Hydroxycinnamic acid	1.46808	0.00720819	1.48467	ASJ:CSJ	POS	1.465	164.047	C9 H8 O3	0.000118467	0.722151	91.4185	mzCloud	Polyketides[PK]
	DL-Dipalmitoylphosphatidylcholine	1.51571	0.000246235	1.72799	ASJ:CSJ	POS	12.046	733.563	C40 H80 N O8 P	0.000567129	0.773116	90.2816	mzCloud	NA
	2-Hydroxycaproic acid	1.31939	0.00616349	1.18436	ASJ:CSJ	NEG	2.317	132.079	C6 H12 O3	-1.59164e-05	-0.120507	90.7407	mzCloud	Fatty acyls[FA]
	6-Hydroxycaproic acid	1.49696	0.00210477	1.62809	ASJ:CSJ	NEG	2.383	132.079	C6 H12 O3	-1.75244e-05	-0.132681	90.0443	mzCloud	Organic acids
	a-Aspartylphenylalanine	0.739557	0.0386369	1.79138	ASJ:CSJ	POS	3.617	280.106	C13 H16 N2 O5	-5.87008e-05	-0.209566	95.2154	mzCloud	Amino acids, peptides, and analogues
	N-Acetyl-L-phenylalanine	1.29883	0.0155383	1.11468	ASJ:CSJ	NEG	3.884	207.089	C11 H13 N O3	-9.79809e-05	-0.473133	93.6791	BMDB	Amino acids, peptides, and analogues
	D-(+)-Proline	0.389927	0.0135182	3.2842	ASJ:CSJ	POS	4.83	115.063	C5 H9 N O2	-0.000758062	-6.58821	73.1402	mzCloud	Amino acids, peptides, and analogues
	baicalin	5.27677	0.0404175	2.89923	ASJ:CSJ	NEG	5.433	446.085	C21 H18 O11	0.000167408	0.375283	65.0919	Public	Polyketides[PK]
	4-Methoxycinnamic acid	0.560983	0.0173839	1.77687	ASJ:CSJ	POS	5.536	178.063	C10 H10 O3	0.000199301	1.11927	80.8267	mzCloud	Polyketides[PK]
	(+)-Norgestrel	0.563223	0.00540327	2.59028	ASJ:CSJ	POS	6.545	312.209	C21 H28 O2	-3.23185e-05	-0.103515	63.7527	Public	NA
	Desoxycortone	0.632044	0.00638713	2.23784	ASJ:CSJ	POS	6.546	330.219	C21 H30 O3	-8.97435e-05	-0.271769	87.1067	mzCloud	Steroids and derivatives
	4-Hydroxychlorothalonil	0.390132	0.00346144	2.63598	ASJ:CSJ	NEG	6.602	245.915	C8 H Cl3 N2 O	-0.00018285	-0.743549	76.1193	Public	Benzene and derivatives
	Tetrahydrocortisone	0.537408	0.00103225	2.58365	ASJ:CSJ	POS	6.717	364.225	C21 H32 O5	-7.39484e-05	-0.20303	81.9748	mzCloud	Steroids and derivatives
	Cantharidin	1.42576	0.0425967	1.13047	ASJ:CSJ	POS	6.825	196.074	C10 H12 O4	0.000199286	1.01638	62.1701	mzCloud	NA
	Testosterone sulfate	0.346102	0.000193026	3.27858	ASJ:CSJ	NEG	7.093	368.166	C19 H28 O5 S	0.000318605	0.865384	85.4469	mzCloud	Steroids and derivatives
	Androsterone glucuronide	0.567544	0.00280543	3.17607	ASJ:CSJ	NEG	7.465	466.257	C25 H38 O8	-6.10518e-05	-0.13094	86.6728	mzCloud	Steroids and derivatives
	Tauroursodeoxycholic acid	12.9506	0.00609037	3.14056	ASJ:CSJ	NEG	7.699	499.298	C26 H45 N O6 S	0.000800958	1.60417	88.5482	mzCloud	Bile acids, alcohols and derivatives
	Etiocholanolone	0.466148	0.00110293	2.93981	ASJ:CSJ	POS	7.789	272.214	C19 H30 O2	-18.0105	-62057.1	85.6119	mzCloud	Steroids and derivatives
	Androsterone	0.459573	0.0011596	3.19362	ASJ:CSJ	POS	7.862	272.214	C19 H30 O2	-18.0105	-62057.1	85.9925	mzCloud	Steroids and derivatives
	Glycocholic acid	5.30235	0.000129719	3.58565	ASJ:CSJ	NEG	8.003	465.309	C26 H43 N O6	7.45392e-05	0.160193	91.3248	mzCloud	Bile acids, alcohols and derivatives
	Cafestol	0.378888	0.0334073	1.68852	ASJ:CSJ	POS	8.158	316.204	C20 H28 O3	7.87098e-07	0.00248921	76.936	mzCloud	Organoheterocyclic compounds
	Hexadecanedioic acid	1.53007	0.0183562	1.34186	ASJ:CSJ	NEG	8.238	286.214	C16 H30 O4	-6.13722e-05	-0.214427	94.6593	mzCloud	Fatty acyls[FA]
	Tanespimycin	7.56974	1.19488e-07	4.68972	ASJ:CSJ	NEG	8.427	567.285	C31 H43 N3 O8	-18.0202	-30787.6	78.8176	mzCloud	NA
	Taurochenodeoxycholic acid	10.2986	8.88403e-07	4.83558	ASJ:CSJ	NEG	8.428	499.297	C26 H45 N O6 S	-0.000158138	-0.316721	91.4996	mzCloud	Bile acids, alcohols and derivatives
	(+/-)9,10-dihydroxy-12Z-octadecenoic acid	1.20109	0.0202683	1.52	ASJ:CSJ	NEG	8.456	314.246	C18 H34 O4	0.00012563	0.399783	92.8012	mzCloud	NA
	GLYCOCHENODEOXYCHOLATE	4.30643	0.000397177	3.19317	ASJ:CSJ	NEG	8.476	449.314	C26 H43 N O5	0.000245377	0.546114	97.41	BMDB	Bile acids, alcohols and derivatives
	Chenodeoxycholylglycine	4.25854	0.000316771	3.18698	ASJ:CSJ	POS	8.489	413.293	C26 H43 N O5	-36.021	-80168.8	72.5501	Public	NA
	Taurocholic acid	9.31633	0.000607615	3.73813	ASJ:CSJ	POS	8.862	515.292	C26 H45 N O7 S	0.000438607	0.851182	92.2234	BMDB2	Bile acids, alcohols and derivatives
	taurolithocholic acid	5.26538	0.00257383	3.32211	ASJ:CSJ	NEG	8.922	483.302	C26 H45 N O5 S	-0.000223508	-0.46246	66.1876	Public	NA
	Oleoyl-L-a-lysophosphatidic acid	1.71802	0.000971995	1.8795	ASJ:CSJ	NEG	9.937	436.259	C21 H41 O7 P	0.000273514	0.626954	90.8975	mzCloud	Glycerophospholipids[GP]
	5a-Pregnan-3,20-dione	0.524292	0.0160543	1.90953	ASJ:CSJ	POS	9.979	316.24	C21 H32 O2	-4.76707e-05	-0.150742	77.6846	mzCloud	Steroids and derivatives
	3-Furoic acid	1.46879	0.00279575	1.49356	ASJ:CSJ	NEG	0.738	112.016	C5 H4 O3	5.62667e-05	0.502309	44.394	mzCloud	Organoheterocyclic compounds
	Glycerol 3-phosphate	1.43352	0.0328031	1.21558	ASJ:CSJ	NEG	0.741	172.014	C3 H9 O6 P	0.00010234	0.594954	55.068	mzCloud	Glycerophospholipids[GP]
	Galactitol	3.05856	0.0121502	1.94804	ASJ:CSJ	POS	0.816	204.061	C6 H14 O6	21.9821	120728	21.1728	BMDB	Carbohydrates
	Vasicinone	1.52899	0.00421066	1.48649	ASJ:CSJ	POS	1.993	220.085	C11 H10 N2 O2	18.0106	89128.8	37.3283	mzCloud	Alkaloids
	D-d-Tocopherol	0.608037	0.0233993	1.34764	ASJ:CSJ	POS	10.056	402.35	C27 H46 O2	-4.42594e-06	-0.0110002	47.8197	mzCloud	Quinone
	NCGC00347722-02!(2Z)-2-[(E)-6-(hydroxymethyl)-2,4,8,10-tetramethyldodec-2-enylidene]-4-methylpentanedioic acid [IIN-based on: CCMSLIB00000847318]	0.64071	0.00750685	1.73292	ASJ:CSJ	POS	10.108	342.256	C23 H40 O5	-54.0318	-136345	49.6814	Public	NA
	7-Oxocholesterol	0.533846	0.0164434	1.64966	ASJ:CSJ	POS	10.135	400.334	C27 H44 O2	4.62468e-05	0.11552	49.0789	Public	NA
	NCGC00178646-02!2,4-dihydroxyheptadecyl acetate [IIN-based: Match]	0.685449	0.00461716	1.35909	ASJ:CSJ	POS	10.209	312.266	C19 H38 O4	-18.0106	-54531.8	58.355	Public	NA
	10-Nitrooleate	0.717119	0.036727	1.52515	ASJ:CSJ	POS	10.228	344.271	C18 H33 N O4	17.0305	52042.8	59.2466	mzCloud	NA
	taurohyodeoxycholic acid	7.44862	0.00111466	3.51213	ASJ:CSJ	POS	10.375	463.276	C26 H45 N O6 S	-36.0209	-72143.3	49.8994	BMDB2	NA
	3-METHYL-2-OXOVALERATE	0.764064	0.00410586	1.23293	ASJ:CSJ	NEG	3.054	130.063	C6 H10 O3	3.48403e-05	0.267873	49.0071	Public	NA
	3-methyl-2-oxovaleric acid	0.823809	0.000983145	1.04579	ASJ:CSJ	NEG	3.275	130.063	C6 H10 O3	3.81452e-05	0.293283	34.3662	BMDB	Organic acids
	Coumarin	1.75534	0.00377265	1.78324	ASJ:CSJ	POS	3.529	164.048	C9 H6 O2	18.0107	123330	66.9122	mzCloud	Coumarins and derivatives
	Kanosamine	0.403354	0.0170507	3.3388	ASJ:CSJ	POS	4.829	161.068	C6 H13 N O5	-18.0117	-100579	44.9604	mzCloud	NA
	3,4-Dihydroxymandelic acid	0.425073	0.021712	3.06604	ASJ:CSJ	POS	4.83	148.015	C8 H8 O5	-36.0221	-195733	53.3576	Public	Phenols and derivatives
	Olivetolcarboxylic acid	0.603526	0.0352037	1.30422	ASJ:CSJ	NEG	5.369	224.105	C12 H16 O4	1.29648e-05	0.0578517	53.2805	Public	NA
	1-Naphthol-5-sulfonic acid	0.341505	8.5661e-05	2.5909	ASJ:CSJ	NEG	5.408	224.014	C10 H8 O4 S	1.5589e-05	0.0695892	59.3725	Public	NA
	Myristicin	0.530582	0.0169748	1.85839	ASJ:CSJ	POS	5.539	192.079	C11 H12 O3	0.000283033	1.47353	34.3987	mzCloud	Organoheterocyclic compounds
	N-Acetylneuraminic acid	0.566243	0.00839559	1.66352	ASJ:CSJ	POS	7.532	291.096	C11 H19 N O9	-18.0102	-58265.6	62.404	Public	Carbohydrates
	1,4-dihydroxy-6,6,9a-trimethyl-4,5,5a,7,8,9-hexahydro-1H-benzo[e][2]benzofuran-3-one	0.631607	0.00246415	1.73322	ASJ:CSJ	POS	7.794	288.134	C15 H22 O4	21.982	82591.9	40.7779	Public	NA
	<U+03A5>-L-Glutamyl-L-glutamic acid	0.328642	0.0417352	1.57924	ASJ:CSJ	POS	7.889	276.097	C10 H16 N2 O7	0.00146279	5.29811	42.8461	mzCloud	Amino acids, peptides, and analogues
	Dehydroepiandrosterone (DHEA)	0.405622	0.000683197	2.29525	ASJ:CSJ	POS	8.347	270.198	C19 H28 O2	-18.0106	-62491.4	33.9959	mzCloud	Steroids and derivatives
	2,3-Dinor-11	1.50981	0.004659	1.47313	ASJ:CSJ	POS	8.77	308.196	C18 H30 O5	-18.0128	-55218.7	35.1027	mzCloud	NA
	2-Linoleoyl glycerol	0.611267	0.0372576	1.20774	ASJ:CSJ	POS	9.671	336.266	C21 H38 O4	-18.0106	-50837.5	43.4769	mzCloud	Fatty acyls[FA]
	2,5-Diisothiocyanatobenzenesulfonate	1.36517	0.0333732	1.08267	ASJ:CSJ	POS	0.7	271.937	C8 H4 N2 O3 S3	NA	NA	NA	HMDB	NA
	2,4,5-Trichloro-N-(5-methyl-1,2-oxazol-3-yl)benzenesulfonamide	1.35106	0.0385731	1.03788	ASJ:CSJ	POS	0.703	339.925	C10 H7 Cl3 N2 O3 S	NA	NA	NA	HMDB	NA
	17alpha-Chloroethynylestradiol; 21-Chloro-19-nor-17alpha-pregna-1,3,5(10)-trien-20-yne-3,17-diol;	0.658642	0.0324001	1.3529	ASJ:CSJ	POS	0.726	330.14	C20 H23 Cl O2	NA	NA	NA	NA	NA
	Polysulfide; (Sulfide)n; Polysulfane;	1.79032	0.0183487	1.73574	ASJ:CSJ	POS	0.731	121.917	H2 Sn	NA	NA	NA	NA	NA
	Bis-A-tda	1.34721	0.0474618	1.03991	ASJ:CSJ	NEG	0.743	214.009	C5 H6 N6 S2	NA	NA	NA	HMDB	NA
	Urea, N,N'-dichloro-N,N'-bis(2,4,6-trichlorophenyl)-	1.36498	0.00425145	1.36231	ASJ:CSJ	POS	0.751	483.781	C13 H4 Cl8 N2 O	NA	NA	NA	HMDB	NA
	Benzo[b]naphtho[2,1-d]thiophene; 1,2-Benzo-9-thiafluorene;	1.28958	0.0298543	1.08708	ASJ:CSJ	POS	0.754	234.049	C16 H10 S	NA	NA	NA	NA	NA
	Selenium Sulfide	1.59225	0.013952	1.73249	ASJ:CSJ	POS	0.755	111.888	S Se	NA	NA	NA	HMDB	Homogeneous non-metal compounds
	Flumipropyn; S-23121;	0.732537	0.0143451	1.35657	ASJ:CSJ	POS	0.755	347.072	C18 H15 Cl F N O3	NA	NA	NA	NA	NA
	Glycerophosphocholine	0.565915	0.0173968	1.9808	ASJ:CSJ	POS	0.762	257.103	C8 H20 N O6 P	NA	NA	NA	HMDB	Glycerophospholipids[GP]
	PS(O-16:0/14:0)	1.29578	0.00795169	1.20982	ASJ:CSJ	NEG	0.764	693.493	C36 H72 N O9 P	NA	NA	NA	NA	NA
	Dienochlor	1.28726	0.00209941	1.26973	ASJ:CSJ	NEG	0.771	469.687	C10 Cl10	NA	NA	NA	HMDB	NA
	N6-Ethanimidoyl-D-lysine	0.689314	0.0059354	1.56608	ASJ:CSJ	POS	0.782	187.132	C8 H17 N3 O2	NA	NA	NA	HMDB	NA
	3,5-Bis(trifluoromethyl)benzoyl chloride	1.77083	0.00457374	1.82908	ASJ:CSJ	POS	0.787	275.978	C9 H3 Cl F6 O	NA	NA	NA	HMDB	NA
	N-(2-Hydroxypropyl)valine	0.764965	0.0154973	1.16155	ASJ:CSJ	POS	0.796	175.121	C8 H17 N O3	NA	NA	NA	HMDB	NA
	1-Carboxybiuret; N-[(Carbamoylamino)carbonyl]carbamate;	0.676696	0.00259461	1.47945	ASJ:CSJ	POS	0.798	147.028	C3 H5 N3 O4	NA	NA	NA	NA	NA
	2,2-Dichloro-12-(4-chlorophenyl)dodecanoic acid	1.43791	0.0274433	1.3295	ASJ:CSJ	NEG	0.809	378.093	C18 H25 Cl3 O2	NA	NA	NA	HMDB	NA
	Costatol;	1.50106	0.00173596	1.58138	ASJ:CSJ	NEG	0.816	333.929	C10 H14 Br Cl3 O	NA	NA	NA	NA	NA
	Fosamine;	1.36043	0.00384959	1.42838	ASJ:CSJ	POS	0.817	153.019	C3 H8 N O4 P	NA	NA	NA	NA	NA
	Methyl selenac; Tetrakis(dimethyldithiocarbamato)-selenium;	0.674412	0.0464895	1.32887	ASJ:CSJ	NEG	0.821	559.896	C12 H24 N4 S8 Se	NA	NA	NA	NA	NA
	4-Aminophthalonitrile	4.26305	0.0093188	2.38205	ASJ:CSJ	POS	0.828	143.048	C8 H5 N3	NA	NA	NA	HMDB	NA
	2-Keto-5-epi-valiolone;	1.51628	0.0434478	1.21336	ASJ:CSJ	NEG	0.839	190.048	C7 H10 O6	NA	NA	NA	NA	NA
	Fudosteine	1.96495	0.00896625	1.7521	ASJ:CSJ	POS	0.862	179.062	C6 H13 N O3 S	NA	NA	NA	HMDB	NA
	Diethylenetriaminetetraacetic acid	2.26305	0.0483603	1.5881	ASJ:CSJ	NEG	0.865	335.133	C12 H21 N3 O8	NA	NA	NA	HMDB	NA
	5-(3-Hydroxybenzoyl)-2-thiophenesulfonamide	1.37421	0.00745397	1.25304	ASJ:CSJ	POS	0.87	282.996	C11 H9 N O4 S2	NA	NA	NA	HMDB	NA
	Furazolidone	1.40578	0.00338127	1.4103	ASJ:CSJ	POS	0.895	225.038	C8 H7 N3 O5	NA	NA	NA	HMDB	Organoheterocyclic compounds
	Fenpiclonil; 3-(2,3-Dichlorophenyl)-4-cyanopyrrole;	2.25361	0.0242198	1.86986	ASJ:CSJ	POS	0.912	235.991	C11 H6 Cl2 N2	NA	NA	NA	NA	NA
	Methyl alpha-D-galactopyranoside	1.89373	0.0496052	1.44469	ASJ:CSJ	POS	1.002	199.034	C7 H14 O6	4.9548	25529.8	59.8471	Public	NA
	L-Methionine	1.29199	0.0119555	1.12842	ASJ:CSJ	NEG	1.018	149.051	C5 H11 N O2 S	8.94231e-05	0.599949	48.2086	BMDB	Amino acids
	2-oxo-4-methylthio-butanoic acid	1.33887	0.00272069	1.28001	ASJ:CSJ	POS	1.054	148.02	C5 H8 O3 S	NA	NA	NA	NA	NA
	2,5-Furandicarboxylic acid	1.98386	0.00142373	1.99661	ASJ:CSJ	POS	1.258	156.006	C6 H4 O5	NA	NA	NA	HMDB	Organoheterocyclic compounds
	Methylendiglyoxal	1.45219	0.00144859	1.5395	ASJ:CSJ	POS	1.436	128.011	C5 H4 O4	NA	NA	NA	HMDB	NA
	Dimethylguanidino valeric acid	3.76151	0.0388559	1.87713	ASJ:CSJ	POS	1.457	201.111	C8 H15 N3 O3	NA	NA	NA	HMDB	Organic acids
	2,4,6-Octatriyn-1-ol	1.47682	0.00266433	1.59293	ASJ:CSJ	POS	1.464	118.042	C8 H6 O	NA	NA	NA	NA	NA
	1-O-(2R-hydroxy-4Z-eicosenyl)-sn-glycerol	0.682502	0.0311691	1.0917	ASJ:CSJ	NEG	10.007	386.34	C23 H46 O4	NA	NA	NA	NA	NA
	PE(O-18:1(9Z)/0:0)	0.762946	0.0483703	1.11813	ASJ:CSJ	POS	10.026	465.322	C23 H48 N O6 P	NA	NA	NA	NA	NA
	(2S,3R)-2-Amino-4-octadecene-3-ol	0.453607	5.55566e-07	2.20584	ASJ:CSJ	POS	10.05	283.287	C18 H37 N O	NA	NA	NA	HMDB	NA
	N-(2,3-Dihydroxypropyl)valine	1.62161	0.0460222	1.34136	ASJ:CSJ	POS	10.08	191.116	C8 H17 N O4	NA	NA	NA	HMDB	NA
	ascr#27	0.540839	0.0408989	1.27401	ASJ:CSJ	NEG	10.086	400.283	C22 H40 O6	NA	NA	NA	NA	NA
	Type III cyanolipid 18:2 ester	0.629124	0.0183857	1.54575	ASJ:CSJ	POS	10.089	359.282	C23 H37 N O2	NA	NA	NA	NA	NA
	(3R,6'R)-3-Hydroxy-3',4'-didehydro-beta,gamma-carotene	1.69653	0.00402743	1.65949	ASJ:CSJ	POS	10.096	550.418	C40 H54 O	NA	NA	NA	HMDB	Terpenoids
	Desogestrel	0.501401	0.00318417	2.19203	ASJ:CSJ	POS	10.106	310.23	C22 H30 O	NA	NA	NA	HMDB	Steroids and derivatives
	26:2(5Z,9Z)(24Me)	0.647098	0.00489138	1.52295	ASJ:CSJ	POS	10.106	406.381	C27 H50 O2	NA	NA	NA	NA	NA
	icos-19-ene-1,2,4-triol	1.41261	0.0194711	1.18809	ASJ:CSJ	NEG	10.115	328.298	C20 H40 O3	0.000201798	0.614681	11.5922	Public	NA
	E,e-Carotene-3,3'-dione	2.07762	0.028634	1.62162	ASJ:CSJ	POS	10.124	564.398	C40 H52 O2	NA	NA	NA	HMDB	Terpenoids
	Foropafant	0.515899	0.0375393	1.09993	ASJ:CSJ	POS	10.145	464.295	C28 H40 N4 S	NA	NA	NA	HMDB	NA
	25:2(5Z,9Z)(24Me)	0.52253	0.0146415	1.42009	ASJ:CSJ	POS	10.146	392.366	C26 H48 O2	NA	NA	NA	NA	NA
	bilobol	0.533873	0.000473777	2.2925	ASJ:CSJ	POS	10.16	318.256	C21 H34 O2	-8.04069e-05	-0.252649	36.4014	Public	NA
	ethyl 5R,6R-epoxy-7-eicosynoate	1.28518	0.0498388	1.18804	ASJ:CSJ	POS	10.169	350.282	C22 H38 O3	NA	NA	NA	NA	NA
	1-O-(2R-methoxy-4Z-eicosenyl)-sn-glycerol	0.575586	0.00568202	1.6447	ASJ:CSJ	NEG	10.175	400.356	C24 H48 O4	NA	NA	NA	NA	NA
	(2-Acetyloxy-3-octadecoxypropyl) 2-(trimethylazaniumyl)ethyl phosphate	0.700868	0.0216857	1.15828	ASJ:CSJ	POS	10.18	551.396	C28 H58 N O7 P	NA	NA	NA	HMDB	NA
	1-(2-methoxy-nonadecanyl)-sn-glycero-3-phosphoserine	0.75658	0.0222486	1.12734	ASJ:CSJ	NEG	10.184	555.355	C26 H54 N O9 P	NA	NA	NA	NA	NA
	3alpha,7alpha-Dihydroxycoprostanic acid	0.670462	0.0232617	1.47754	ASJ:CSJ	POS	10.196	434.34	C27 H46 O4	NA	NA	NA	HMDB	Bile acids, alcohols and derivatives
	2-Nonyl-1,4-dioxine	0.718735	0.022485	1.16214	ASJ:CSJ	POS	10.199	210.162	C13 H22 O2	NA	NA	NA	HMDB	NA
	(12R)-12-Hydroxyoctadec-9-enoic acid	0.577675	0.00104852	2.01222	ASJ:CSJ	POS	10.202	298.251	C18 H34 O3	NA	NA	NA	HMDB	NA
	2,6,8,12-Tetramethyl-2,4-tridecadien-1-ol	0.647117	0.00607648	1.37607	ASJ:CSJ	POS	10.205	252.245	C17 H32 O	NA	NA	NA	NA	NA
	1-O-(2R-methoxy-4Z-tetradecenyl)-sn-glycerol	0.6142	0.00344067	1.60168	ASJ:CSJ	POS	10.207	316.261	C18 H36 O4	NA	NA	NA	NA	NA
	Sterculic acid	0.682823	0.015726	1.42964	ASJ:CSJ	POS	10.212	294.256	C19 H34 O2	NA	NA	NA	HMDB	NA
	Triamcinolone	0.616272	0.00796516	1.63396	ASJ:CSJ	POS	10.213	394.181	C21 H27 F O6	NA	NA	NA	HMDB	Steroids and derivatives
	(8R,9R,10S,13S,14S)-13-Methyl-1,4,5,6,7,8,9,10,11,12,14,15,16,17-tetradecahydrocyclopenta[a]phenanthrene	0.659276	0.00248039	1.69333	ASJ:CSJ	POS	10.214	244.219	C18 H28	NA	NA	NA	HMDB	NA
	2,4,6-Tri-tert-butylphenol	0.758626	0.00415037	1.28984	ASJ:CSJ	POS	10.214	262.23	C18 H30 O	NA	NA	NA	HMDB	NA
	Sulfobacin A	0.74596	0.0290576	1.16525	ASJ:CSJ	POS	10.214	617.472	C34 H67 N O6 S	NA	NA	NA	NA	NA
	Flavocristamide B	0.698216	0.0220567	1.23574	ASJ:CSJ	POS	10.236	619.487	C34 H69 N O6 S	NA	NA	NA	NA	NA
	MG(24:1(15Z)/0:0/0:0)	0.679776	0.00189616	1.47644	ASJ:CSJ	NEG	10.283	440.387	C27 H52 O4	NA	NA	NA	HMDB	Glycerolipids[GL]
	5beta-Pregnane-3alpha,20alpha-diol	0.654667	0.0267153	1.55718	ASJ:CSJ	POS	10.316	320.272	C21 H36 O2	NA	NA	NA	HMDB	NA
	6-deoxoteasterone	0.742375	0.0340134	1.32046	ASJ:CSJ	POS	10.316	434.374	C28 H50 O3	NA	NA	NA	NA	NA
	3-O-Acetyloleanolic acid	2.18301	0.0429382	1.68601	ASJ:CSJ	POS	10.319	498.369	C32 H50 O4	NA	NA	NA	HMDB	NA
	Tetracosanoic acid, 15,16-dihydroxy-, methyl ester	0.627949	0.00628515	1.53006	ASJ:CSJ	NEG	10.363	414.371	C25 H50 O4	NA	NA	NA	NA	NA
	Phenylalanyl-prolyl-arginine	1.44019	0.0145625	1.31577	ASJ:CSJ	NEG	10.363	418.231	C20 H30 N6 O4	NA	NA	NA	HMDB	NA
	Paraminabeolide A	0.700903	0.0299069	1.317	ASJ:CSJ	POS	10.386	436.262	C28 H36 O4	NA	NA	NA	NA	NA
	13-Docosenamide	0.692847	0.0162573	1.34315	ASJ:CSJ	POS	10.388	337.334	C22 H43 N O	NA	NA	NA	HMDB	NA
	LysoPC(22:0/0:0)	0.62908	0.017838	1.49318	ASJ:CSJ	POS	10.473	579.427	C30 H62 N O7 P	NA	NA	NA	HMDB	Glycerophospholipids[GP]
	3alpha,7alpha,12alpha,26-Tetrahydroxy-5beta-cholestan-27-oic acid	0.626312	0.042336	1.05606	ASJ:CSJ	POS	10.537	466.33	C27 H46 O6	NA	NA	NA	NA	NA
	Prednimustine	2.97895	0.035671	1.73659	ASJ:CSJ	POS	10.634	645.263	C35 H45 Cl2 N O6	NA	NA	NA	HMDB	NA
	Pristanic acid	0.56707	0.00293218	1.99886	ASJ:CSJ	POS	10.813	298.287	C19 H38 O2	NA	NA	NA	HMDB	Terpenoids
	DG(16:1(9Z)/17:1(9Z)/0:0)[iso2]	0.685178	0.0492234	1.35392	ASJ:CSJ	NEG	10.82	578.492	C36 H66 O5	NA	NA	NA	NA	NA
	Dimyristoylphosphatidylcholine, DL-	4.18319	0.00842752	2.37248	ASJ:CSJ	POS	10.918	677.5	C36 H72 N O8 P	NA	NA	NA	HMDB	NA
	1-(2-methoxy-docosanyl)-sn-glycero-3-phosphoserine	0.686427	0.0157536	1.26387	ASJ:CSJ	NEG	10.957	597.401	C29 H60 N O9 P	NA	NA	NA	NA	NA
	Kurilensoside E	2.02506	0.0419922	1.48508	ASJ:CSJ	POS	10.976	614.401	C33 H58 O10	NA	NA	NA	NA	NA
	PE(20:1(11Z)/13:0)	5.28828	0.00802967	2.58142	ASJ:CSJ	POS	10.98	703.516	C38 H74 N O8 P	NA	NA	NA	NA	NA
	PE(18:0/16:1(9Z))	2.85913	0.0201674	1.97744	ASJ:CSJ	POS	11.213	717.531	C39 H76 N O8 P	NA	NA	NA	NA	NA
	PE-Cer(d14:1(4E)/24:1(15Z))	0.704688	0.00965592	1.61483	ASJ:CSJ	POS	11.216	714.568	C40 H79 N2 O6 P	NA	NA	NA	NA	NA
	PC(16:0/14:0)	2.41103	0.00693308	2.01752	ASJ:CSJ	POS	11.402	705.531	C38 H76 N O8 P	NA	NA	NA	HMDB	Glycerophospholipids[GP]
	PE(18:3(6Z,9Z,12Z)/20:3(8Z,11Z,14Z))	0.721402	0.0264747	1.13648	ASJ:CSJ	POS	11.435	763.516	C43 H74 N O8 P	NA	NA	NA	NA	NA
	PC(14:0/18:1(11Z))	2.3773	0.00897667	1.95961	ASJ:CSJ	POS	11.472	731.547	C40 H78 N O8 P	NA	NA	NA	HMDB	Glycerophospholipids[GP]
	Lersivirine	3.88494	0.000669466	2.88082	ASJ:CSJ	POS	11.473	310.144	C17 H18 N4 O2	NA	NA	NA	HMDB	NA
	SM(d18:1/18:1(9Z))	0.750225	0.0040752	1.35317	ASJ:CSJ	POS	11.476	728.584	C41 H81 N2 O6 P	NA	NA	NA	HMDB	Sphingolipids[SP]
	Dilinoleoylphosphatidylcholine	0.800679	0.0282225	1.18586	ASJ:CSJ	POS	11.521	781.562	C44 H80 N O8 P	NA	NA	NA	HMDB	NA
	PE(P-18:1(9Z)/20:4(6E,8Z,11Z,14Z)(5OH[S]))	0.642313	0.0474924	1.21558	ASJ:CSJ	POS	11.601	765.531	C43 H76 N O8 P	NA	NA	NA	NA	NA
	PE(P-16:0/22:6(4Z,7Z,10Z,13Z,16Z,19Z))	0.640141	0.00338462	1.76866	ASJ:CSJ	POS	11.676	747.52	C43 H74 N O7 P	NA	NA	NA	NA	NA
	PE-Cer(d14:1(4E)/24:0)	0.811436	0.0301995	1.00132	ASJ:CSJ	POS	11.698	716.584	C40 H81 N2 O6 P	NA	NA	NA	NA	NA
	PC(18:3(9Z,12Z,15Z)/19:1(9Z))	0.653113	0.0277801	1.73925	ASJ:CSJ	POS	11.704	795.577	C45 H82 N O8 P	NA	NA	NA	HMDB	NA
	PC(14:0/P-18:1(11Z))	2.22793	0.0300211	1.66472	ASJ:CSJ	POS	11.74	715.551	C40 H78 N O7 P	NA	NA	NA	HMDB	Glycerophospholipids[GP]
	PE(P-18:1(9Z)/22:6(4Z,7Z,10Z,13Z,16Z,19Z))	0.775341	0.0415551	1.2092	ASJ:CSJ	POS	11.748	773.536	C45 H76 N O7 P	NA	NA	NA	NA	NA
	PE(P-16:0/20:4(5Z,8Z,11Z,14Z))	0.663075	0.00482912	1.59954	ASJ:CSJ	POS	11.807	723.521	C41 H74 N O7 P	NA	NA	NA	NA	NA
	PE(O-16:0/22:6(4Z,7Z,10Z,13Z,16Z,19Z))	0.700383	0.00599276	1.53769	ASJ:CSJ	POS	11.887	749.536	C43 H76 N O7 P	NA	NA	NA	NA	NA
	PC(15:0/22:6(4Z,7Z,10Z,13Z,16Z,19Z))	0.696348	0.0230797	1.28974	ASJ:CSJ	POS	12.058	791.547	C45 H78 N O8 P	NA	NA	NA	HMDB	Glycerophospholipids[GP]
	PC(20:0/18:4(6Z,9Z,12Z,15Z))	0.729983	0.00755471	1.49408	ASJ:CSJ	POS	12.192	809.594	C46 H84 N O8 P	NA	NA	NA	HMDB	Glycerophospholipids[GP]
	1-Octadecanoyl-2-(5Z,8Z,11Z,14Z-eicosatetraenoyl)-sn-glycero-3-phosphoethanolamine;	0.593446	0.000250386	1.84022	ASJ:CSJ	POS	12.219	767.547	C43 H78 N O8 P	NA	NA	NA	NA	Glycerophospholipids[GP]
	5-[(Z)-14-(3,5-dihydroxyphenyl)tetradec-8-enyl]benzene-1,3-diol	2.04048	0.00764058	1.94226	ASJ:CSJ	POS	12.256	434.244	C26 H36 O4	21.9823	53321.2	29.6776	Public	NA
	PS(O-20:0/20:3(8Z,11Z,14Z))	1.58673	0.0163615	1.50079	ASJ:CSJ	POS	12.279	827.605	C46 H86 N O9 P	NA	NA	NA	NA	NA
	PE(P-18:0/22:6(4Z,7Z,10Z,13Z,16Z,19Z))	0.684989	0.0213849	1.51924	ASJ:CSJ	POS	12.405	775.552	C45 H78 N O7 P	NA	NA	NA	HMDB	Amines and derivatives
	PE(O-16:0/22:5(4Z,7Z,10Z,13Z,16Z))	0.673247	0.00551549	1.4214	ASJ:CSJ	POS	12.578	751.552	C43 H78 N O7 P	NA	NA	NA	NA	NA
	PC(O-16:1(9Z)/18:0)	1.34319	0.0407148	1.04609	ASJ:CSJ	POS	12.641	745.599	C42 H84 N O7 P	NA	NA	NA	HMDB	Glycerophospholipids[GP]
	DG(20:2(11Z,14Z)/18:4(6Z,9Z,12Z,15Z)/0:0)	0.71631	0.0439339	1.17909	ASJ:CSJ	POS	12.702	640.505	C41 H68 O5	NA	NA	NA	HMDB	Glycerolipids[GL]
	PA(O-16:0/18:3(9Z,12Z,15Z))	0.603953	0.0107432	1.81824	ASJ:CSJ	POS	12.719	656.479	C37 H69 O7 P	NA	NA	NA	NA	NA
	SM(d18:1/20:0)	0.661924	0.0123492	1.41703	ASJ:CSJ	POS	12.896	758.631	C43 H87 N2 O6 P	NA	NA	NA	HMDB	Sphingolipids[SP]
	N-Heptanoylglycine	3.33544	0.00513519	2.20768	ASJ:CSJ	NEG	12.921	187.121	C9 H17 N O3	NA	NA	NA	HMDB	Amino acids, peptides, and analogues
	Ala-Ala-Ala	0.429197	0.00677763	2.69511	ASJ:CSJ	POS	2.091	231.122	C9 H17 N3 O4	NA	NA	NA	HMDB	NA
	Imidazolelactic acid	2.51872	0.0393572	1.91247	ASJ:CSJ	POS	2.282	156.054	C6 H8 N2 O3	NA	NA	NA	HMDB	Imidazoles
	3,4-Dehydrothiomorpholine-3-carboxylate;	0.0984213	0.0201114	2.46345	ASJ:CSJ	NEG	2.35	145.02	C5 H7 N O2 S	NA	NA	NA	KEGG	NA
	DL-Alanyl-DL-leucine	0.52825	0.011668	1.9356	ASJ:CSJ	POS	2.488	202.132	C9 H18 N2 O3	NA	NA	NA	HMDB	NA
	gamma-Glutamyltyrosine	2.25108	0.000524691	2.27901	ASJ:CSJ	POS	2.699	310.116	C14 H18 N2 O6	NA	NA	NA	HMDB	Amino acids, peptides, and analogues
	1-Methylinosine	1.988	0.0433162	1.40222	ASJ:CSJ	POS	2.795	282.096	C11 H14 N4 O5	NA	NA	NA	HMDB	Purines and derivatives
	(3,6,9-trimethylidene-2-oxo-3a,4,5,6a,7,8,9a,9b-octahydroazuleno[4,5-b]furan-8-yl) acetate	2.13591	0.000174178	2.39129	ASJ:CSJ	POS	2.958	310.117	C17 H20 O4	21.9804	76284.8	24.6568	Public	NA
	(3,4,5-trihydroxy-6-methyloxan-2-yl) 2-(methylamino)benzoate	2.01002	0.0101479	2.00072	ASJ:CSJ	POS	3.049	297.121	C14 H19 N O6	1.49694e-05	0.0503815	27.5995	Public	NA
	Lentialexin	2.15656	0.00117562	2.08132	ASJ:CSJ	NEG	3.15	120.058	C8 H8 O	NA	NA	NA	NA	NA
	N-Butylbenzenesulfonamide	24.6658	0.0485771	2.43187	ASJ:CSJ	POS	3.298	213.082	C10 H15 N O2 S	0.000143813	0.674916	3.4706	Public	NA
	3-hydroxybenzoic acid-3-O-sulphate	0.0985164	0.00806315	2.03315	ASJ:CSJ	NEG	3.351	217.988	C7 H6 O6 S	NA	NA	NA	HMDB	Organic acids
	phenylglucoside	0.512788	0.0242788	1.67834	ASJ:CSJ	NEG	3.475	256.095	C12 H16 O6	-8.33004e-05	-0.325272	9.43945	Public	NA
	Delamanid	0.358153	0.00295371	3.02277	ASJ:CSJ	NEG	3.477	534.171	C25 H25 F3 N4 O6	NA	NA	NA	HMDB	NA
	7-Deoxyloganetin;	0.452391	0.0148485	2.77259	ASJ:CSJ	NEG	3.478	212.105	C11 H16 O4	NA	NA	NA	NA	NA
	4-hydroxybenzoic acid-4-O-sulphate	1.30585	0.0238179	1.01954	ASJ:CSJ	POS	3.483	217.988	C7 H6 O6 S	NA	NA	NA	HMDB	Organic acids
	p-N,N-(Dimethylamino)phenyldiazonium fluoroborate; 4-Dimethylaminobenzenediazonium fluoroborate;	1.48343	0.000289185	1.60304	ASJ:CSJ	POS	3.487	234.99	C8H10N3. BF4	NA	NA	NA	NA	NA
	methyl orsellinate	2.04905	0.000125642	2.25424	ASJ:CSJ	POS	3.495	204.04	C9 H10 O4	21.9823	120743	41.5161	Public	NA
	5-[(E)-3-hydroxybut-1-enyl]-4-[4-[(E)-3-oxobut-1-enyl]anilino]oxolan-2-one	1.59201	0.00384383	1.62775	ASJ:CSJ	POS	3.722	337.127	C18 H21 N O4	21.9804	69746.4	14.0835	Public	NA
	[5-hydroxy-3-(hydroxymethyl)-2-oxo-6-propan-2-ylcyclohex-3-en-1-yl] 3-methylpentanoate	1.28204	0.0111535	1.07656	ASJ:CSJ	POS	3.748	315.205	C16 H26 O5	17.0265	57101.8	16.7914	Public	NA
	Imazapyr	0.565005	0.0254342	1.56891	ASJ:CSJ	POS	3.794	261.111	C13 H15 N3 O3	2.80481e-05	0.107418	21.5766	Public	NA
	ANISOMYCIN	3.5244	0.0418848	1.97332	ASJ:CSJ	POS	3.864	265.131	C14 H19 N O4	1.77926e-05	0.0671085	22.8941	Public	NA
	Kelatorphan	1.70069	0.00019048	1.94097	ASJ:CSJ	POS	4.075	294.122	C14 H18 N2 O5	NA	NA	NA	HMDB	NA
	Prolylyphenylalanine	0.70552	0.010025	1.64441	ASJ:CSJ	POS	4.346	262.132	C14 H18 N2 O3	3.60796e-05	0.137639	15.8213	Public	NA
	Guanadrel	0.379578	0.00043367	2.3438	ASJ:CSJ	POS	4.439	213.148	C10 H19 N3 O2	NA	NA	NA	HMDB	Organic oxygen compounds
	4-Glutathionyl cyclophosphamide	0.27228	0.0123385	2.24752	ASJ:CSJ	NEG	4.678	565.093	C17 H30 Cl2 N5 O8 P S	NA	NA	NA	HMDB	Amino acids, peptides, and analogues
	L,L-Cyclo(leucylprolyl)	1.43785	0.0449116	1.14123	ASJ:CSJ	POS	4.809	210.137	C11 H18 N2 O2	NA	NA	NA	HMDB	Amino acids, peptides, and analogues
	4-(3,5-Diphenylcyclohexyl)phenol;	0.529468	0.0455763	1.83679	ASJ:CSJ	POS	4.82	328.183	C24 H24 O	NA	NA	NA	NA	NA
	Flurandrenolide	0.459861	0.00302863	3.3792	ASJ:CSJ	POS	4.82	436.226	C24 H33 F O6	NA	NA	NA	HMDB	Steroids and derivatives
	1,1-Diphenyl-2-(4-methoxyphenyl)propene;	0.354176	0.00852467	3.14589	ASJ:CSJ	POS	4.821	300.151	C22 H20 O	NA	NA	NA	NA	NA
	Leucylphenylalanine	0.607536	0.0231706	2.19232	ASJ:CSJ	POS	4.824	278.163	C15 H22 N2 O3	NA	NA	NA	HMDB	Amino acids, peptides, and analogues
	Tiocarbazil; Thiocarbazil;	0.530868	0.0171175	2.76734	ASJ:CSJ	POS	4.825	279.165	C16 H25 N O S	NA	NA	NA	NA	NA
	3,4-Dihydroxyphenylglycol O-sulfate	2.54814	0.000559882	2.30958	ASJ:CSJ	POS	4.932	250.016	C8 H10 O7 S	NA	NA	NA	HMDB	Organic acids
	Mandelic Acid, Methyl Ester	2.33015	0.000338149	2.28106	ASJ:CSJ	POS	4.935	188.045	C9 H10 O3	21.9821	132372	24.3621	Public	NA
	Hypromellosum	0.335235	0.0015521	3.04368	ASJ:CSJ	POS	4.97	748.376	C32 H60 O19	NA	NA	NA	HMDB	NA
	Rimiterol	1.20593	0.0158989	1.00393	ASJ:CSJ	POS	5.005	223.121	C12 H17 N O3	NA	NA	NA	HMDB	NA
	N-(6-Oxo-6H-dibenzo[b,d]pyran-3-yl)maleamic acid;	0.481642	0.0441558	1.4439	ASJ:CSJ	POS	5.079	309.064	C17 H11 N O5	NA	NA	NA	NA	NA
	3-Methyloxindole	1.80035	0.0414368	1.29919	ASJ:CSJ	POS	5.113	147.069	C9 H9 N O	0.000139948	0.951588	50.6338	Public	NA
	4-Methylumbelliferone	2.03795	0.0166153	1.58917	ASJ:CSJ	POS	5.114	193.074	C10 H8 O3	17.0267	96716.8	10.5261	Public	Coumarins and derivatives
	PUTRESCINE DIHYDROCHLORIDE	0.469844	0.00421784	2.42108	ASJ:CSJ	POS	5.195	177.079	C4 H14 Cl2 N2	17.0257	106375	10.5547	Public	NA
	Cyclo(L-Phe-L-Pro)	2.03286	0.0262394	1.7357	ASJ:CSJ	POS	5.225	244.121	C14 H16 N2 O2	NA	NA	NA	HMDB	NA
	3,5-Dichloro-2-hydroxybenzenesulfonic acid	0.00646761	0.0418484	1.3264	ASJ:CSJ	NEG	5.414	241.921	C6 H4 Cl2 O4 S	NA	NA	NA	HMDB	NA
	Iridodial glucoside tetraacetate	0.391695	0.0300668	1.6384	ASJ:CSJ	POS	5.484	498.212	C24 H34 O11	NA	NA	NA	NA	NA
	3-Methoxy-4-[2-(4-methylpiperazin-1-yl)ethoxy]benzaldehyde	0.562748	0.012358	2.47737	ASJ:CSJ	NEG	5.487	278.163	C15 H22 N2 O3	NA	NA	NA	HMDB	NA
	3,4,5-Trimethoxycinnamic acid	0.515321	0.0228943	1.67926	ASJ:CSJ	POS	5.53	238.084	C12 H14 O5	3.81988e-05	0.160442	45.2173	Public	Polyketides[PK]
	Dulofibrate	0.566463	0.021238	1.81292	ASJ:CSJ	POS	5.533	324.03	C16 H14 Cl2 O3	NA	NA	NA	HMDB	NA
	Azafenidin;	0.598653	0.0255971	1.68897	ASJ:CSJ	POS	5.536	337.038	C15 H13 Cl2 N3 O2	NA	NA	NA	NA	NA
	3-(2,6-dihydroxyphenyl)-4-hydroxy-6-methyl-3H-2-benzofuran-1-one	0.529903	0.0174653	1.90041	ASJ:CSJ	POS	5.537	294.05	C15 H12 O5	21.982	80795.9	10.7206	Public	NA
	Dihydroferulic acid 4-O-sulfate	0.572732	0.0165782	1.80379	ASJ:CSJ	POS	5.542	276.031	C10 H12 O7 S	NA	NA	NA	HMDB	Organic acids
	Ecgonine methyl ester	0.781805	0.0322545	1.85108	ASJ:CSJ	NEG	5.544	199.121	C10 H17 N O3	NA	NA	NA	HMDB	Alkaloids and derivatives
	3-(2-Carboxyethenyl)-cis,cis-muconate;	0.510169	0.00202665	1.56181	ASJ:CSJ	NEG	5.592	212.032	C9 H8 O6	NA	NA	NA	KEGG	NA
	{3,5-Dichloro-4-[4-Hydroxy-3-(Propan-2-Yl)phenoxy]phenyl}acetic Acid	0.0968239	0.00760788	2.8754	ASJ:CSJ	NEG	5.726	354.041	C17 H16 Cl2 O4	NA	NA	NA	HMDB	NA
	Telatinib	7.7481	0.049262	2.0269	ASJ:CSJ	POS	5.774	409.093	C20 H16 Cl N5 O3	NA	NA	NA	HMDB	NA
	Anhydromethylecgonine	0.691145	0.026687	1.27141	ASJ:CSJ	NEG	5.783	181.11	C10 H15 N O2	NA	NA	NA	HMDB	NA
	Cortolone-3-glucuronide	0.58013	0.00244325	2.628	ASJ:CSJ	NEG	5.866	542.272	C27 H42 O11	NA	NA	NA	HMDB	Steroids and derivatives
	3-(1H-indol-3-ylmethyl)-6,18-dimethyl-12-(1-phenylethyl)-9,15-di(propan-2-yl)-1,4,7,10,13,16,19-heptazacyclotricosane-2,5,8,11,14,17,20-heptone	0.68441	0.00872926	1.80489	ASJ:CSJ	POS	5.875	810.386	C41 H56 N8 O7	37.959	49142.4	23.7089	Public	NA
	Xanthommatin;	36.7838	0.0439904	2.51393	ASJ:CSJ	POS	5.963	423.072	C20 H13 N3 O8	NA	NA	NA	KEGG	NA
	hirsutanone	0.0872828	0.0499913	1.51383	ASJ:CSJ	NEG	6.068	328.131	C19 H20 O5	2.83537e-05	0.0864096	11.1694	Public	NA
	1,2,4-Trimethoxy-5-propenylbenzene	0.178635	0.0269681	1.48084	ASJ:CSJ	NEG	6.097	208.11	C12 H16 O3	NA	NA	NA	HMDB	NA
	Iganidipine	0.281449	0.0281672	2.20249	ASJ:CSJ	NEG	6.125	526.277	C28 H38 N4 O6	NA	NA	NA	HMDB	NA
	Tetrahydroaldosterone-3-glucuronide	0.539438	0.000659771	2.6112	ASJ:CSJ	NEG	6.151	540.256	C27 H40 O11	NA	NA	NA	HMDB	Steroids and derivatives
	[(3S,8R,9S,10R,13S,14S)-16-Hydroxy-10,13-dimethyl-17-oxo-1,2,3,4,7,8,9,11,12,14,15,16-dodecahydrocyclopenta[a]phenanthren-3-yl] hydrogen sulfate	1.67863	0.0122645	1.57582	ASJ:CSJ	NEG	6.258	384.161	C19 H28 O6 S	NA	NA	NA	HMDB	NA
	3-Indolebutyric acid	1.45344	0.0470182	1.17097	ASJ:CSJ	POS	6.377	203.095	C12 H13 N O2	NA	NA	NA	HMDB	Indoles
	Ustiloxin; Ustiloxin A;	3.06303	0.0435308	2.47514	ASJ:CSJ	NEG	6.526	673.26	C28 H43 N5 O12 S	NA	NA	NA	KEGG	NA
	11-Hydroxyprogesterone 11-glucuronide	0.486186	0.00130231	2.78594	ASJ:CSJ	POS	6.544	506.252	C27 H38 O9	NA	NA	NA	HMDB	Steroids and derivatives
	6-Thioinosine-5'-monophosphate	10.3806	0.0259605	3.2584	ASJ:CSJ	NEG	6.608	364.026	C10 H13 N4 O7 P S	NA	NA	NA	HMDB	Purines and derivatives
	1H-Pyrrole-3-carboxamide, 5-((5-fluoro-1,2-dihydro-2-oxo-3H-indol-3-ylidene)methyl)-N-((2S)-2-hydroxy-3-(4-morpholinyl)propyl)-2,4-dimethyl-	8.91553	0.0229918	2.96504	ASJ:CSJ	NEG	6.657	442.203	C23 H27 F N4 O4	NA	NA	NA	HMDB	NA
	Bezafibrate	332.604	0.0483555	2.97897	ASJ:CSJ	NEG	6.659	361.11	C19 H20 Cl N O4	0.00169947	4.70628	25.3632	Public	Benzene and derivatives
	6-Ethoxy-2-mercaptobenzothiazole	0.674703	0.0369508	1.09209	ASJ:CSJ	POS	6.675	211.013	C9 H9 N O S2	0.000166581	0.789436	30.5289	Public	NA
	Chlorquinox; 5,6,7,8-Tetrachloroquinoxaline;	0.579909	0.00759781	2.00039	ASJ:CSJ	NEG	6.693	265.898	C8 H2 Cl4 N2	NA	NA	NA	NA	NA
	(R)-1-(5-Tert-Butyl-2,3-dihydro-1H-inden-1-yl)-3-(1H-indazol-4-yl)urea	0.48104	0.0180702	1.7333	ASJ:CSJ	NEG	6.886	348.194	C21 H24 N4 O	NA	NA	NA	HMDB	NA
	9-hydroxy-1,4a-dimethyl-7-propan-2-yl-2,3,4,9,10,10a-hexahydrophenanthrene-1-carboxylic acid	1.33667	0.0440518	1.00715	ASJ:CSJ	POS	6.98	333.23	C20 H28 O3	17.0266	53846.8	13.0328	Public	NA
	L-Proline, 1-(N2-(1-carboxy-3-phenylpropyl)-N6-((4-hydroxyphenyl)iminomethyl)-L-lysyl)-, (S)-	0.678579	0.0129111	1.96036	ASJ:CSJ	POS	7.052	524.263	C28 H36 N4 O6	NA	NA	NA	HMDB	NA
	Dinor-PGE2	0.612001	0.0385029	1.30083	ASJ:CSJ	NEG	7.084	324.194	C18 H28 O5	NA	NA	NA	NA	NA
	Epanolol	0.34403	0.000212912	3.30138	ASJ:CSJ	NEG	7.096	369.169	C20 H23 N3 O4	NA	NA	NA	HMDB	NA
	3,7,21-trihydroxy-17,17-dimethyl-14-(3-methylbut-2-en-1-yl)-10,12,16-trioxapentacyclo[11.8.0.0	0.477583	0.000636885	2.79691	ASJ:CSJ	NEG	7.096	436.153	C25 H24 O7	0.00110872	2.54206	6.09816	Public	NA
	Cediranib	17.8005	0.0374048	2.92823	ASJ:CSJ	NEG	7.168	450.208	C25 H27 F N4 O3	NA	NA	NA	HMDB	NA
	Austrobuxusin L	0.681448	0.0446073	1.32343	ASJ:CSJ	NEG	7.197	566.31	C30 H46 O10	NA	NA	NA	NA	NA
	N-Pyridazin-3-yl-4-[[3-[5-(trifluoromethyl)pyridin-2-yl]oxyphenyl]methylidene]piperidine-1-carboxamide	0.358793	0.000544494	4.03255	ASJ:CSJ	NEG	7.267	455.159	C23 H20 F3 N5 O2	NA	NA	NA	HMDB	NA
	5alpha-Tetrahydrocortisol	0.522589	0.0389389	1.4981	ASJ:CSJ	POS	7.37	366.241	C21 H34 O5	NA	NA	NA	HMDB	Steroids and derivatives
	Glycochenodeoxycholate-3-sulfate	3.00238	0.00800717	2.21818	ASJ:CSJ	NEG	7.386	529.27	C26 H43 N O8 S	NA	NA	NA	HMDB	Bile acids, alcohols and derivatives
	Endoxifen O-glucuronide	2.4327	0.00700313	2.10885	ASJ:CSJ	NEG	7.387	551.252	C31 H37 N O8	NA	NA	NA	HMDB	Polyketides[PK]
	Lonazolac	0.615233	0.0222436	1.41381	ASJ:CSJ	POS	7.519	312.066	C17 H13 Cl N2 O2	NA	NA	NA	HMDB	NA
	Sunitinib	0.517145	0.00146606	2.13686	ASJ:CSJ	NEG	7.537	398.213	C22 H27 F N4 O2	NA	NA	NA	HMDB	Indole and derivatives
	Staurosporine, from Streptomyces species	0.545752	0.00132158	1.9814	ASJ:CSJ	NEG	7.539	466.2	C28 H26 N4 O3	NA	NA	NA	HMDB	NA
	methyl 2-[[4-hydroxy-3-(3-methylbut-2-enyl)phenyl]methyl]-3-(4-hydroxyphenyl)-4-methoxy-5-oxofuran-2-carboxylate	0.443515	0.00440321	3.40361	ASJ:CSJ	NEG	7.589	438.169	C25 H26 O7	0.00103029	2.35137	12.8357	Public	NA
	N-Desethyl Sunitinib	0.363996	0.00190596	3.67976	ASJ:CSJ	NEG	7.592	370.182	C20 H23 F N4 O2	NA	NA	NA	HMDB	NA
	Androstane-3,17-diol 17-sulfate	0.430018	0.0169041	2.54524	ASJ:CSJ	NEG	7.757	372.197	C19 H32 O5 S	NA	NA	NA	HMDB	NA
	Sarcoehrendin A	0.58509	0.0133152	2.40152	ASJ:CSJ	NEG	7.761	510.283	C27 H42 O9	NA	NA	NA	NA	NA
	reynosin	0.672843	0.0128617	1.63521	ASJ:CSJ	POS	7.794	248.141	C15 H20 O3	0.000156583	0.631023	45.8612	Public	NA
	dehydrocostus lactone	0.674865	0.00892138	1.57039	ASJ:CSJ	POS	7.795	230.131	C15 H18 O2	0.000174849	0.759783	40.017	Public	NA
	Emivirine	2.84615	0.0232388	1.98238	ASJ:CSJ	POS	7.821	302.163	C17 H22 N2 O3	NA	NA	NA	HMDB	NA
	Ethofumesate	0.299026	0.0404229	1.04405	ASJ:CSJ	POS	7.836	286.087	C13 H18 O5 S	-0.000538088	-1.88085	2.54812	Public	NA
	Budesonide	0.621582	0.00569369	2.30793	ASJ:CSJ	POS	7.864	430.236	C25 H34 O6	NA	NA	NA	HMDB	Steroids and derivatives
	Tetranorprostanedioic acid	1.3187	0.034318	1.07464	ASJ:CSJ	NEG	7.87	284.199	C16 H28 O4	NA	NA	NA	HMDB	NA
	Dihydroegotamine	12.2296	2.6347e-07	5.1738	ASJ:CSJ	NEG	7.959	583.28	C33 H37 N5 O5	NA	NA	NA	HMDB	NA
	Kurilensoside H	1.44912	0.00906445	1.30439	ASJ:CSJ	NEG	7.967	614.369	C32 H54 O11	NA	NA	NA	NA	NA
	(4,6-Dimethylpyrimidin-5-yl)-[4-[4-[2-[2-methoxy-4-(trifluoromethyl)phenyl]ethyl]-3-methylpiperazin-1-yl]-4-methylpiperidin-1-yl]methanone	3.90209	9.87046e-05	3.25615	ASJ:CSJ	NEG	8.004	533.296	C28 H38 F3 N5 O2	NA	NA	NA	HMDB	NA
	PI(21:0/22:6(4Z,7Z,10Z,13Z,16Z,19Z))	9.16265	0.000652928	4.22235	ASJ:CSJ	NEG	8.005	952.605	C52 H89 O13 P	NA	NA	NA	NA	NA
	Ethyl octadeca-9,12,15-trienoate	0.52587	0.00893914	1.73327	ASJ:CSJ	POS	8.02	306.256	C20 H34 O2	NA	NA	NA	HMDB	NA
	Ethylestrenol	0.527383	0.0249258	1.58481	ASJ:CSJ	POS	8.041	288.245	C20 H32 O	NA	NA	NA	HMDB	NA
	Testosterone isobutyrate	2.56883	1.96597e-05	2.73564	ASJ:CSJ	POS	8.059	358.251	C23 H34 O3	NA	NA	NA	HMDB	NA
	14-O-(beta-D-glucopyranosyl)-7S,14R-dihydroxy-7,9,13,17-tetramethyl-2E,4E,8E,10E,12E,16E-octadecahexaenoic acid	0.344515	0.00170518	2.02946	ASJ:CSJ	POS	8.063	522.281	C28 H42 O9	NA	NA	NA	NA	NA
	Stanolone enanthate	1.66072	0.00244479	1.65517	ASJ:CSJ	POS	8.153	402.313	C26 H42 O3	NA	NA	NA	HMDB	NA
	simvastatin hydroxy acid	1.56297	0.0428598	1.40016	ASJ:CSJ	NEG	8.181	436.283	C25 H40 O6	NA	NA	NA	HMDB	Organic acids
	2-(Ethylamino)ethanol	2.85867	0.04995	1.54526	ASJ:CSJ	POS	8.221	89.0841	C4 H11 N O	NA	NA	NA	HMDB	NA
	3-Oxododecanoic acid; 3-Oxododecanoate;	2.34583	0.0187108	1.89182	ASJ:CSJ	POS	8.246	214.157	C12 H22 O3	NA	NA	NA	KEGG	Fatty acyls[FA]
	PA-PI	0.777551	0.0152587	1.00739	ASJ:CSJ	POS	8.258	742.392	C34 H63 O15 P	NA	NA	NA	NA	NA
	Methylcellulose	3.20889	0.0165997	2.0026	ASJ:CSJ	NEG	8.291	658.34	C29 H54 O16	NA	NA	NA	HMDB	NA
	NCGC00385674-01!6,8-dihydroxy-3-(10-hydroxyundecyl)-3,4-dihydroisochromen-1-one [IIN-based on: CCMSLIB00000846799]	0.545841	0.00181479	2.14089	ASJ:CSJ	POS	8.293	314.188	C20 H30 O5	-36.0211	-102856	18.5141	Public	NA
	Detca	21.2305	0.000199272	3.95476	ASJ:CSJ	NEG	8.346	400.19	C23 H28 O6	NA	NA	NA	HMDB	NA
	Octyl 4-methoxycinnamic acid	1.33305	0.00815918	1.21453	ASJ:CSJ	POS	8.348	290.188	C18 H26 O3	-4.24625e-05	-0.146328	1.97247	Public	Polyketides[PK]
	Phenylpyruvic acid	1.86257	0.000425579	2.05982	ASJ:CSJ	POS	8.349	164.047	C9 H8 O3	NA	NA	NA	HMDB	Benzene and derivatives
	albocycline	1.93242	0.00052923	2.10107	ASJ:CSJ	POS	8.35	330.181	C18 H28 O4	21.9819	71323.8	47.0193	Public	NA
	Rphdhd	0.433817	0.00308893	2.093	ASJ:CSJ	NEG	8.377	504.329	C26 H48 O9	NA	NA	NA	HMDB	NA
	Fesoterodine	3.67586	0.000471945	3.04044	ASJ:CSJ	POS	8.428	411.277	C26 H37 N O3	NA	NA	NA	HMDB	Benzene and derivatives
	Avasimibe	6.32014	7.95059e-08	4.60013	ASJ:CSJ	NEG	8.442	501.292	C29 H43 N O4 S	NA	NA	NA	HMDB	NA
	Mupirocin	10.2101	1.32079e-06	4.7907	ASJ:CSJ	NEG	8.453	500.299	C26 H44 O9	NA	NA	NA	HMDB	Fatty acyls[FA]
	trans-Hexadec-2-enoyl carnitine	1.55612	0.00886159	1.50416	ASJ:CSJ	POS	8.47	397.319	C23 H43 N O4	NA	NA	NA	HMDB	Fatty acyls[FA]
	PG(18:0/0:0)	4.21919	0.000228883	3.2572	ASJ:CSJ	NEG	8.479	512.309	C24 H49 O9 P	NA	NA	NA	NA	NA
	Am-PE(16:0/18:1(9Z))	4.60642	0.00567336	2.68314	ASJ:CSJ	POS	8.487	879.584	C45 H86 N O13 P	NA	NA	NA	NA	NA
	Tiliacorine;	3.12387	0.00405881	2.44479	ASJ:CSJ	POS	8.489	576.263	C36 H36 N2 O5	NA	NA	NA	KEGG	Alkaloids
	Y1 Receptor antagonist 1	5.24172	0.000131564	3.40467	ASJ:CSJ	POS	8.492	487.259	C28 H33 N5 O3	NA	NA	NA	HMDB	NA
	16a-Hydroxyestrone	0.434959	0.0237429	1.0681	ASJ:CSJ	POS	8.586	286.157	C18 H22 O3	NA	NA	NA	HMDB	Steroids and derivatives
	17-hydroxyprogesterone caproate	2.28103	0.00394246	2.0145	ASJ:CSJ	POS	8.614	444.288	C27 H40 O5	NA	NA	NA	HMDB	NA
	Quizalofop-P-tefuryl;	0.525312	0.0304606	1.50955	ASJ:CSJ	POS	8.629	428.113	C22 H21 Cl N2 O5	NA	NA	NA	NA	NA
	3-[(2-Benzyl-3-sulfanylpropanoyl)amino]propanoic acid	1.52225	0.00913739	1.51875	ASJ:CSJ	POS	8.639	267.092	C13 H17 N O3 S	NA	NA	NA	HMDB	NA
	TWS119	1.33542	0.0470172	1.08158	ASJ:CSJ	POS	8.639	318.113	C18 H14 N4 O2	NA	NA	NA	HMDB	NA
	(2R,3S,4S,5S,6R)-2-[[7-hydroxy-4-[(Z)-5-hydroxy-3-methylpent-3-enyl]-4a,8,8-trimethyl-3-methylidene-2,4,5,6,7,8a-hexahydro-1H-naphthalen-2-yl]oxy]-6-(hydroxymethyl)oxane-3,4,5-triol	0.256701	0.00612135	2.13098	ASJ:CSJ	NEG	8.661	484.304	C26 H44 O8	-9.24287e-05	-0.190849	58.4389	Public	NA
	Irinotecan	2.78177	0.0170399	2.00476	ASJ:CSJ	POS	8.668	586.279	C33 H38 N4 O6	NA	NA	NA	HMDB	Alkaloids and derivatives
	13-OxoODE	1.62372	0.00918611	1.59687	ASJ:CSJ	POS	8.702	294.22	C18 H30 O3	NA	NA	NA	HMDB	Fatty acyls[FA]
	LMST05040007	2.9267	0.000138935	2.8326	ASJ:CSJ	NEG	8.716	557.339	C29 H51 N O7 S	NA	NA	NA	NA	NA
	Ecdysone	2.59829	0.00443525	2.19863	ASJ:CSJ	NEG	8.737	464.314	C27 H44 O6	NA	NA	NA	HMDB	NA
	Nabilone	2.11053	0.0196642	1.86614	ASJ:CSJ	POS	8.747	372.267	C24 H36 O3	NA	NA	NA	HMDB	Organoheterocyclic compounds
	Roccellic Acid	1.63562	0.0192229	1.44326	ASJ:CSJ	POS	8.773	300.23	C17 H32 O4	5.31718e-05	0.177103	20.2676	Public	NA
	Solacetal B	2.46886	0.0181044	1.91126	ASJ:CSJ	POS	8.805	446.267	C26 H38 O6	NA	NA	NA	NA	NA
	Allylestrenol	0.486378	0.0016596	2.25184	ASJ:CSJ	POS	8.839	300.245	C21 H32 O	NA	NA	NA	HMDB	Steroids and derivatives
	Rimexolone	1.65153	0.0465013	1.41826	ASJ:CSJ	POS	8.881	370.251	C24 H34 O3	NA	NA	NA	HMDB	Steroids and derivatives
	(2R)-1-(4-Nonylphenyl)propan-2-amine	0.745111	0.00301009	1.46019	ASJ:CSJ	POS	8.897	261.246	C18 H31 N	NA	NA	NA	HMDB	NA
	S-Methyl-KE-298	2.13997	0.0151618	1.90221	ASJ:CSJ	POS	8.916	252.081	C13 H16 O3 S	NA	NA	NA	HMDB	NA
	25-Hydroxy-24-oxocholecalciferol	0.758326	0.00652082	1.19087	ASJ:CSJ	POS	8.918	414.313	C27 H42 O3	NA	NA	NA	HMDB	NA
	1,5-Hexadiene	6.02645	0.00224291	2.85814	ASJ:CSJ	POS	8.931	82.0783	C6 H10	NA	NA	NA	HMDB	NA
	Androsta-4,16-dien-3-one	0.800242	0.0381652	1.10084	ASJ:CSJ	POS	8.936	270.198	C19 H26 O	NA	NA	NA	HMDB	NA
	(E)-4-[[(1R)-2-[[(2R)-2-(2-Adamantyloxycarbonylamino)-3-(1H-indol-3-yl)-2-methylpropanoyl]amino]-1-phenylethyl]amino]-4-oxobut-2-enoic acid	4.40563	0.0143686	2.36853	ASJ:CSJ	POS	8.991	612.294	C35 H40 N4 O6	NA	NA	NA	HMDB	NA
	Hecogenin	1.4096	0.0209033	1.26173	ASJ:CSJ	POS	8.994	430.308	C27 H42 O4	7.29084e-05	0.169433	49.2168	Public	NA
	C17 Sphingosine-1-phosphate	0.776758	0.0209627	1.17091	ASJ:CSJ	POS	9.001	365.233	C17 H36 N O5 P	NA	NA	NA	NA	NA
	(25R)-12beta-acetyl-17alpha-hydroxyspirost-4-en-3-one	2.95462	0.000643217	2.58032	ASJ:CSJ	POS	9.03	486.296	C29 H42 O6	NA	NA	NA	NA	NA
	3-[2-[(2R)-2-Phenyl-4-[(4-pyridin-4-ylphenyl)methyl]morpholin-2-yl]ethyl]-1H-quinazoline-2,4-dione	2.88808	0.00105045	2.41821	ASJ:CSJ	POS	9.03	518.234	C32 H30 N4 O3	NA	NA	NA	HMDB	NA
	(S)-4-[(S)-2-((S)-1-Formyl-4-guanidino-butylcarbamoyl)-pyrrolidin-1-yl]-4-oxo-3-(2-propyl-pentanoylamino)-butyric acid methyl ester	0.451515	0.00121581	2.28127	ASJ:CSJ	POS	9.035	510.317	C24 H42 N6 O6	NA	NA	NA	HMDB	NA
	26,26,26-trifluoro-25-hydroxyvitamin D3	1.4404	0.0271503	1.18938	ASJ:CSJ	POS	9.048	454.306	C27 H41 F3 O2	NA	NA	NA	NA	NA
	Alfaprostolum	0.712224	0.036594	1.47025	ASJ:CSJ	NEG	9.067	406.272	C24 H38 O5	NA	NA	NA	HMDB	NA
	N-(N-(3-Carboxyoxirane-2-carbonyl)leucyl)isoamylamine	1.67858	0.0409117	1.4817	ASJ:CSJ	POS	9.087	314.186	C15 H26 N2 O5	NA	NA	NA	HMDB	NA
	Laserpitin;	0.4386	0.00209162	3.28333	ASJ:CSJ	NEG	9.106	450.262	C25 H38 O7	NA	NA	NA	KEGG	Terpenoids
	LysoPC(20:5(5Z,8Z,11Z,14Z,17Z)/0:0)	0.560987	0.0316156	1.58484	ASJ:CSJ	POS	9.17	541.317	C28 H48 N O7 P	NA	NA	NA	HMDB	Glycerophospholipids[GP]
	2-methylene-4-oxo-pentanedioic acid	0.527442	0.00482288	2.37996	ASJ:CSJ	POS	9.223	158.022	C6 H6 O5	NA	NA	NA	NA	NA
	13-(acetyloxy)-1-hydroxy-8-(hydroxymethyl)-4,12,12,15-tetramethyl-5-oxotetracyclo[8.5.0.0	0.456275	0.00185943	3.08086	ASJ:CSJ	POS	9.23	472.244	C27 H36 O7	-0.00223003	-4.72219	31.7894	Public	NA
	Genipin 1-gentiobioside	0.489585	0.00313332	2.226	ASJ:CSJ	POS	9.231	550.187	C23 H34 O15	NA	NA	NA	HMDB	NA
	1-[(4-Chlorophenyl)phenylmethyl]piperazine	1.99439	0.00671174	1.84685	ASJ:CSJ	POS	9.242	286.123	C17 H19 Cl N2	-0.000329157	-1.1504	2.54507	Public	NA
	Hypogeic acid	0.307398	0.00103312	3.10578	ASJ:CSJ	POS	9.244	254.225	C16 H30 O2	NA	NA	NA	HMDB	Fatty acyls[FA]
	Diallyl sulfone	0.432717	0.0115568	1.4452	ASJ:CSJ	POS	9.338	146.04	C6 H10 O2 S	NA	NA	NA	HMDB	NA
	Biricodar	0.703835	0.0412205	1.56687	ASJ:CSJ	POS	9.34	603.296	C34 H41 N3 O7	NA	NA	NA	HMDB	NA
	2-Amino-4-methylpentanal	1.27545	0.00924889	1.36798	ASJ:CSJ	POS	9.367	115.1	C6 H13 N O	NA	NA	NA	HMDB	NA
	LysoPC(22:6(4Z,7Z,10Z,13Z,16Z,19Z)/0:0)	0.727422	0.0220507	1.34024	ASJ:CSJ	POS	9.369	567.333	C30 H50 N O7 P	NA	NA	NA	HMDB	Glycerophospholipids[GP]
	LysoPE(22:6(4Z,7Z,10Z,13Z,16Z,19Z)/0:0)	0.797111	0.0459195	1.10027	ASJ:CSJ	POS	9.381	525.286	C27 H44 N O7 P	NA	NA	NA	HMDB	Amines and derivatives
	LysoPC(20:4(8Z,11Z,14Z,17Z)/0:0)	0.646301	0.000523491	1.88877	ASJ:CSJ	POS	9.386	543.333	C28 H50 N O7 P	NA	NA	NA	HMDB	Glycerophospholipids[GP]
	Z-Lly-fmk	0.735741	0.00692765	1.59183	ASJ:CSJ	POS	9.398	557.288	C30 H40 F N3 O6	NA	NA	NA	HMDB	NA
	Fexofenadine	0.71779	0.00214762	1.54852	ASJ:CSJ	POS	9.4	501.286	C32 H39 N O4	NA	NA	NA	HMDB	Benzene and derivatives
	Dhesn	0.687754	0.00598884	1.59173	ASJ:CSJ	POS	9.402	549.293	C30 H39 N5 O5	NA	NA	NA	HMDB	NA
	LysoPC(18:2(9Z,12Z)/0:0)	0.800999	0.0147464	1.11137	ASJ:CSJ	POS	9.412	519.333	C26 H50 N O7 P	NA	NA	NA	HMDB	Glycerophospholipids[GP]
	6,7-Dimethyl-2,3-di-2-pyridylquinoxaline	2.00181	0.0220259	1.72009	ASJ:CSJ	POS	9.429	312.139	C20 H16 N4	NA	NA	NA	HMDB	NA
	Naloxone	0.442666	0.00722904	1.21104	ASJ:CSJ	POS	9.436	327.147	C19 H21 N O4	NA	NA	NA	HMDB	Benzene and derivatives
	PA(18:3(9Z,12Z,15Z)/0:0)	1.63466	0.000847846	1.80068	ASJ:CSJ	NEG	9.442	432.228	C21 H37 O7 P	NA	NA	NA	NA	NA
	2-(4,4-Difluoro-1-piperidinyl)-6-methoxy-N-[1-(1-methylethyl)-4-piperidinyl]-7-[3-(1-pyrrolidinyl)propoxy]-4-quinazolinamine	0.756714	0.0316541	1.14312	ASJ:CSJ	POS	9.462	546.352	C29 H44 F2 N6 O2	NA	NA	NA	HMDB	NA
	LysoPC(22:5(4Z,7Z,10Z,13Z,16Z)/0:0)	0.777387	0.0448287	1.21468	ASJ:CSJ	POS	9.488	569.348	C30 H52 N O7 P	NA	NA	NA	HMDB	Glycerophospholipids[GP]
	Miglustat	1.74068	0.0269008	1.48264	ASJ:CSJ	POS	9.506	219.147	C10 H21 N O4	NA	NA	NA	HMDB	Organoheterocyclic compounds
	1-palmitoylglycerone 3-phosphate	2.33218	0.000113457	2.52337	ASJ:CSJ	NEG	9.53	408.228	C19 H37 O7 P	NA	NA	NA	NA	NA
	methyl 3-(3,4-dihydroxy-5-phenyloxolan-2-yl)-3-hydroxypropanoate	0.776497	0.0396807	1.10564	ASJ:CSJ	POS	9.541	299.136	C14 H18 O6	17.0252	60349.3	0	Public	NA
	Retaspimycin	0.596527	0.0441335	1.39518	ASJ:CSJ	NEG	9.541	587.323	C31 H45 N3 O8	NA	NA	NA	HMDB	NA
	Cholylhistidine	0.733975	0.0170369	1.25931	ASJ:CSJ	POS	9.546	545.348	C30 H47 N3 O6	0.00188658	3.45941	30.9957	Public	NA
	Durandro	1.9115	0.00960836	1.81873	ASJ:CSJ	POS	9.555	412.298	C27 H40 O3	NA	NA	NA	HMDB	NA
	LysoPI(20:4(5Z,8Z,11Z,14Z)/0:0)	0.764518	0.0412935	1.29737	ASJ:CSJ	NEG	9.557	620.298	C29 H49 O12 P	NA	NA	NA	HMDB	Glycerophospholipids[GP]
	5'-Hydroxystreptomycin;	1.50333	0.041855	1.22326	ASJ:CSJ	POS	9.572	597.26	C21 H39 N7 O13	NA	NA	NA	NA	NA
	5alpha-Cyprinol	0.668517	0.0366469	1.46251	ASJ:CSJ	NEG	9.586	452.35	C27 H48 O5	NA	NA	NA	HMDB	NA
	Glyceryl monolinoleate	0.613035	0.0427309	1.07587	ASJ:CSJ	POS	9.667	354.277	C21 H38 O4	-7.1201e-05	-0.200975	56.8755	Public	NA
	LMST04030049	0.711733	0.0311707	1.53545	ASJ:CSJ	NEG	9.669	448.319	C27 H44 O5	NA	NA	NA	NA	NA
	7-[(2-Benzyl-3-sulfanylpropanoyl)amino]heptanoic acid	1.829	0.00785544	1.84832	ASJ:CSJ	POS	9.676	323.155	C17 H25 N O3 S	NA	NA	NA	HMDB	NA
	Lexibulin	1.47572	0.00985599	1.4325	ASJ:CSJ	NEG	9.683	434.244	C24 H30 N6 O2	NA	NA	NA	HMDB	NA
	desmethylclomipramine	1.6086	0.0327214	1.37477	ASJ:CSJ	POS	9.691	300.139	C18 H21 Cl N2	NA	NA	NA	HMDB	Organoheterocyclic compounds
	Byrsonic acid	0.748012	0.0237098	1.10929	ASJ:CSJ	NEG	9.705	456.345	C26 H48 O6	NA	NA	NA	NA	NA
	LysoPE(P-16:0/0:0)	0.787324	0.0247516	1.13453	ASJ:CSJ	POS	9.729	437.291	C21 H44 N O6 P	NA	NA	NA	HMDB	Amines and derivatives
	LysoPI(16:0/0:0)	1.39642	0.0255244	1.18589	ASJ:CSJ	NEG	9.749	572.297	C25 H49 O12 P	NA	NA	NA	HMDB	Glycerophospholipids[GP]
	LysoPE(20:0/0:0)	0.734902	0.0148511	1.22174	ASJ:CSJ	POS	9.75	509.348	C25 H52 N O7 P	NA	NA	NA	HMDB	Amines and derivatives
	Ac-Pro-Gly-Pro-OH	1.7544	0.0491167	1.4954	ASJ:CSJ	POS	9.764	311.148	C14 H21 N3 O5	NA	NA	NA	HMDB	NA
	Olanzapine	1.73169	0.0373667	1.49856	ASJ:CSJ	POS	9.764	312.14	C17 H20 N4 S	-0.00112377	-3.60019	1.55693	Public	NA
	Pirenzepine	1.76489	0.0363483	1.53648	ASJ:CSJ	POS	9.764	351.171	C19 H21 N5 O2	NA	NA	NA	HMDB	Organoheterocyclic compounds
	Thioperamide	1.71668	0.0201115	1.59674	ASJ:CSJ	POS	9.765	292.172	C15 H24 N4 S	NA	NA	NA	HMDB	NA
	4E,6E,10Z-Hexadecatrien-1-ol	1.88014	0.0184972	1.70316	ASJ:CSJ	POS	9.766	236.214	C16 H28 O	NA	NA	NA	NA	NA
	Oleoylethanolamide	1.8216	0.00302313	1.84275	ASJ:CSJ	POS	9.766	325.298	C20 H39 N O2	NA	NA	NA	HMDB	Amines
	Ptaquiloside	1.53311	0.0207356	1.43449	ASJ:CSJ	POS	9.766	398.196	C20 H30 O8	NA	NA	NA	HMDB	NA
	1,2-Diethylbenzene	0.523868	0.000438315	2.77269	ASJ:CSJ	POS	9.77	134.11	C10 H14	NA	NA	NA	HMDB	NA
	2,4-bis(3-methylbut-2-enyl)-5-pentylbenzene-1,3-diol	0.627385	0.00591231	2.0554	ASJ:CSJ	POS	9.774	316.24	C21 H32 O2	-0.000103033	-0.325808	23.172	Public	NA
	Glycerophospho-N-Arachidonoyl Ethanolamine	0.689776	0.00367343	1.62102	ASJ:CSJ	NEG	9.793	501.286	C25 H44 N O7 P	NA	NA	NA	HMDB	NA
	gamma-Butyrolactone	0.732414	0.00804112	1.23666	ASJ:CSJ	POS	9.795	86.0366	C4 H6 O2	NA	NA	NA	HMDB	Organoheterocyclic compounds
	Himbacine	1.43469	0.0230387	1.33244	ASJ:CSJ	POS	9.796	345.267	C22 H35 N O2	NA	NA	NA	HMDB	NA
	Bardoxolone methyl	0.785127	0.0380707	1.05336	ASJ:CSJ	NEG	9.802	505.317	C32 H43 N O4	NA	NA	NA	HMDB	NA
	Azelastine	1.65497	0.00690589	1.74992	ASJ:CSJ	POS	9.803	381.162	C22 H24 Cl N3 O	0.00145393	3.81447	18.0618	Public	Organoheterocyclic compounds
	N-Acetyl-beta-D-glucosaminyl-(1->4)-D-glucosamine;	1.50346	0.00593829	1.53548	ASJ:CSJ	POS	9.804	382.159	C14 H26 N2 O10	NA	NA	NA	NA	NA
	3-(4-Chlorophenyl)-N-(pyridin-4-ylmethyl)adamantane-1-carboxamide	1.59417	0.00734501	1.64346	ASJ:CSJ	POS	9.805	380.164	C23 H25 Cl N2 O	NA	NA	NA	HMDB	NA
	NNAL-N-glucuronide	1.61126	0.00937546	1.64846	ASJ:CSJ	POS	9.807	386.155	C16 H24 N3 O8	NA	NA	NA	HMDB	Carbohydrates
	N-oleoyl taurine	1.40228	0.0286815	1.21287	ASJ:CSJ	NEG	9.824	389.26	C20 H39 N O4 S	NA	NA	NA	NA	NA
	methyl (2E,8E)-9-[3a-hydroxy-6,7-dimethyl-1-(2-methylpropyl)-3-oxo-2,4,7,7a-tetrahydro-1H-isoindol-4-yl]-4,5-dihydroxy-8-methylnona-2,8-dienoate	1.99681	0.0339	1.57603	ASJ:CSJ	POS	9.85	466.306	C25 H39 N O6	17.0283	37901.5	38.9249	Public	NA
	Vesatolimod	1.44244	0.0066532	1.43444	ASJ:CSJ	NEG	9.854	410.244	C22 H30 N6 O2	NA	NA	NA	HMDB	NA
	Stoloniferone H	1.7073	0.0227735	1.50057	ASJ:CSJ	POS	9.858	444.324	C28 H44 O4	NA	NA	NA	NA	NA
	1,6-Bis(cyclohexyloximinocarbonyl)hexane	1.43956	0.00138413	1.45126	ASJ:CSJ	POS	9.868	394.258	C20 H34 N4 O4	NA	NA	NA	HMDB	NA
	Gluconolactone	0.55986	0.0171304	1.30386	ASJ:CSJ	POS	9.872	178.048	C6 H10 O6	NA	NA	NA	HMDB	Carbohydrates
	N(4)-Oleylcytosine arabinoside	0.772994	0.0486115	1.14771	ASJ:CSJ	POS	9.872	493.354	C27 H47 N3 O5	NA	NA	NA	HMDB	NA
	Polyporenic acid C	1.39835	0.0231372	1.27219	ASJ:CSJ	NEG	9.905	482.34	C31 H46 O4	NA	NA	NA	HMDB	NA
	NCGC00381435-01!13-dodecan-2-yl-6-(1-hydroxyethyl)-3-(hydroxymethyl)-12-methyl-9-propan-2-yl-1-oxa-4,7,10-triazacyclotridecane-2,5,8,11-tetrone [IIN-based on: CCMSLIB00000848775]	0.817488	0.0199384	1.00482	ASJ:CSJ	POS	9.905	523.364	C28 H51 N3 O7	-18.0087	-33264.9	11.0664	Public	NA
	Osirisyne G	0.700047	0.0110294	1.63111	ASJ:CSJ	POS	9.907	812.507	C47 H72 O11	NA	NA	NA	NA	NA
	Glycyl-proline-1-naphthylamide	0.821713	0.0309186	1.10529	ASJ:CSJ	POS	9.909	297.149	C17 H19 N3 O2	NA	NA	NA	HMDB	NA
